# Supplementary material for: Blockchain-based shop floor control system for small and medium-sized enterprise evolution to industry 4.0
Source: Sci Rep. 2025 Aug 5;15:28601. doi: 10.1038/s41598-025-13809-3 (PMC12325582; doi:10.1038/s41598-025-13809-3)
Supplement: Supplementary file 1 — Supplementary Material 1 [file 41598_2025_13809_MOESM1_ESM.xlsx]

## Sheet: GET 1 Client
	POST
	Payload Length (bytes)	Response Time (ms)	Response Time (sec)
	12	114	0.114
	12	11	0.011
	12	48	0.048
	12	69	0.069
	12	53	0.053
	12	50	0.05
	12	49	0.049
	12	54	0.054
	12	47	0.047
	12	40	0.04
	13	52	0.052
	13	57	0.057
	13	47	0.047
	13	53	0.053
	13	49	0.049
	13	46	0.046
	13	49	0.049
	13	47	0.047
	13	48	0.048
	14	48	0.048
	14	50	0.05
	14	55	0.055
	14	58	0.058
	14	56	0.056
	14	56	0.056
	14	46	0.046
	14	47	0.047
	14	48	0.048
	15	57	0.057
	15	58	0.058
	15	58	0.058
	15	54	0.054
	15	45	0.045
	15	67	0.067
	15	57	0.057
	15	54	0.054
	15	57	0.057
	16	60	0.06
	16	51	0.051
	16	49	0.049
	16	53	0.053
	16	50	0.05
	16	54	0.054
	16	52	0.052
	17	56	0.056
	17	51	0.051
	17	57	0.057
	17	58	0.058
	17	57	0.057
	17	59	0.059
	17	65	0.065
	18	49	0.049
	18	59	0.059
	18	54	0.054
	18	60	0.06
	18	59	0.059
	18	53	0.053
	18	54	0.054
	19	52	0.052
	19	56	0.056
	19	60	0.06
	19	54	0.054
	19	54	0.054
	19	68	0.068
	20	62	0.062
	20	52	0.052
	20	57	0.057
	20	53	0.053
	20	60	0.06
	20	65	0.065
	21	61	0.061
	21	50	0.05
	21	55	0.055
	21	65	0.065
	21	67	0.067
	22	55	0.055
	22	66	0.066
	22	48	0.048
	22	57	0.057
	22	57	0.057
	23	56	0.056
	23	57	0.057
	23	59	0.059
	23	57	0.057
	23	44	0.044
	23	48	0.048
	24	55	0.055
	24	56	0.056
	24	58	0.058
	24	54	0.054
	24	58	0.058
	25	55	0.055
	25	60	0.06
	25	52	0.052
	25	48	0.048
	26	47	0.047
	26	66	0.066
	26	60	0.06
	26	57	0.057
	27	57	0.057
	27	58	0.058
	27	54	0.054
	27	51	0.051
	27	62	0.062
	28	48	0.048
	28	55	0.055
	28	48	0.048
	28	55	0.055
	29	47	0.047
	29	47	0.047
	29	50	0.05
	30	55	0.055
	30	57	0.057
	30	54	0.054
	30	48	0.048
	31	58	0.058
	31	56	0.056
	31	59	0.059
	31	54	0.054
	32	53	0.053
	32	57	0.057
	32	60	0.06
	32	51	0.051
	33	59	0.059
	33	56	0.056
	33	58	0.058
	34	55	0.055
	34	55	0.055
	34	48	0.048
	34	58	0.058
	35	57	0.057
	35	67	0.067
	35	55	0.055
	36	49	0.049
	36	45	0.045
	36	55	0.055
	37	50	0.05
	37	55	0.055
	37	48	0.048
	38	56	0.056
	38	45	0.045
	38	49	0.049
	39	65	0.065
	39	50	0.05
	39	51	0.051
	40	48	0.048
	40	56	0.056
	41	48	0.048
	41	49	0.049
	41	54	0.054
	42	56	0.056
	42	48	0.048
	42	55	0.055
	43	48	0.048
	43	46	0.046
	44	52	0.052
	44	49	0.049
	44	50	0.05
	44	56	0.056
	45	47	0.047
	45	56	0.056
	46	56	0.056
	46	57	0.057
	47	57	0.057
	47	59	0.059
	48	52	0.052
	48	49	0.049
	48	55	0.055
	49	49	0.049
	49	55	0.055
	49	51	0.051
	50	51	0.051
	50	49	0.049
	51	60	0.06
	51	50	0.05
	52	51	0.051
	52	54	0.054
	53	48	0.048
	53	47	0.047
	54	47	0.047
	54	49	0.049
	55	45	0.045
	55	49	0.049
	55	46	0.046
	56	49	0.049
	57	53	0.053
	57	48	0.048
	58	48	0.048
	58	49	0.049
	59	46	0.046
	59	49	0.049
	60	54	0.054
	61	49	0.049
	61	52	0.052
	62	53	0.053
	62	53	0.053
	63	58	0.058
	63	59	0.059
	64	53	0.053
	64	50	0.05
	65	52	0.052
	66	50	0.05
	66	49	0.049
	66	47	0.047
	67	49	0.049
	68	55	0.055
	69	46	0.046
	69	47	0.047
	70	49	0.049
	70	47	0.047
	71	49	0.049
	72	56	0.056
	72	47	0.047
	73	48	0.048
	73	48	0.048
	74	47	0.047
	75	46	0.046
	76	49	0.049
	76	45	0.045
	77	47	0.047
	77	50	0.05
	78	54	0.054
	79	50	0.05
	80	58	0.058
	81	64	0.064
	82	65	0.065
	82	48	0.048
	83	46	0.046
	83	48	0.048
	84	47	0.047
	85	48	0.048
	86	58	0.058
	87	46	0.046
	88	50	0.05
	88	55	0.055
	89	47	0.047
	90	46	0.046
	91	48	0.048
	92	46	0.046
	92	48	0.048
	93	58	0.058
	94	55	0.055
	95	47	0.047
	95	48	0.048
	96	55	0.055
	97	57	0.057
	98	57	0.057
	99	55	0.055
	100	49	0.049
	101	55	0.055
	102	47	0.047
	103	49	0.049
	104	56	0.056
	105	54	0.054
	106	47	0.047
	107	47	0.047
	107	48	0.048
	109	47	0.047
	110	46	0.046
	111	51	0.051
	112	54	0.054
	112	60	0.06
	114	55	0.055
	115	47	0.047
	116	48	0.048
	117	46	0.046
	118	47	0.047
	119	48	0.048
	121	45	0.045
	121	50	0.05
	122	55	0.055
	123	49	0.049
	124	56	0.056
	125	47	0.047
	126	47	0.047
	128	49	0.049
	129	65	0.065
	131	47	0.047
	132	57	0.057
	133	56	0.056
	134	59	0.059
	135	53	0.053
	136	56	0.056
	137	46	0.046
	139	49	0.049
	140	56	0.056
	141	57	0.057
	143	48	0.048
	144	57	0.057
	146	51	0.051
	147	49	0.049
	149	67	0.067
	149	66	0.066
	151	57	0.057
	152	58	0.058
	153	59	0.059
	155	64	0.064
	157	56	0.056
	157	55	0.055
	159	47	0.047
	160	55	0.055
	162	55	0.055
	164	49	0.049
	166	53	0.053
	167	53	0.053
	169	51	0.051
	169	50	0.05
	172	55	0.055
	173	55	0.055
	174	56	0.056
	177	48	0.048
	177	58	0.058
	179	55	0.055
	182	53	0.053
	182	63	0.063
	184	54	0.054
	186	56	0.056
	187	56	0.056
	189	57	0.057
	192	57	0.057
	192	48	0.048
	195	51	0.051
	196	48	0.048
	198	48	0.048
	200	48	0.048
	202	65	0.065
	203	47	0.047
	206	57	0.057
	207	46	0.046
	209	52	0.052
	212	52	0.052
	213	48	0.048
	216	48	0.048
	217	54	0.054
	219	48	0.048
	222	48	0.048
	222	47	0.047
	225	59	0.059
	227	55	0.055
	229	56	0.056
	231	48	0.048
	234	48	0.048
	235	65	0.065
	239	56	0.056
	239	51	0.051
	242	56	0.056
	245	58	0.058
	248	55	0.055
	249	61	0.061
	251	49	0.049
	253	51	0.051
	257	52	0.052
	258	46	0.046
	261	50	0.05
	264	55	0.055
	265	49	0.049
	267	56	0.056
	272	47	0.047
	272	47	0.047
	275	46	0.046
	278	46	0.046
	280	57	0.057
	282	47	0.047
	285	52	0.052
	288	51	0.051
	292	49	0.049
	293	53	0.053
	296	47	0.047
	298	47	0.047
	302	56	0.056
	304	47	0.047
	308	47	0.047
	309	47	0.047
	313	48	0.048
	316	45	0.045
	319	49	0.049
	323	51	0.051
	324	44	0.044
	328	49	0.049
	332	51	0.051
	335	54	0.054
	336	49	0.049
	341	53	0.053
	345	68	0.068
	346	72	0.072
	349	56	0.056
	354	65	0.065
	355	57	0.057
	360	56	0.056
	363	47	0.047
	367	48	0.048
	370	64	0.064
	374	59	0.059
	377	62	0.062
	379	52	0.052
	383	54	0.054
	388	65	0.065
	390	47	0.047
	392	47	0.047
	397	46	0.046
	403	48	0.048
	403	57	0.057
	409	60	0.06
	413	55	0.055
	418	55	0.055
	421	57	0.057
	424	49	0.049
	426	57	0.057
	432	58	0.058
	435	58	0.058
	440	50	0.05
	445	51	0.051
	446	48	0.048
	452	49	0.049
	458	56	0.056
	459	46	0.046
	463	47	0.047
	469	49	0.049
	475	58	0.058
	476	57	0.057
	481	57	0.057
	485	57	0.057
	493	70	0.07
	494	57	0.057
	501	43	0.043
	504	46	0.046
	511	47	0.047
	513	55	0.055
	519	47	0.047
	524	66	0.066
	526	54	0.054
	534	47	0.047
	537	49	0.049
	543	55	0.055
	549	57	0.057
	552	46	0.046
	557	49	0.049
	566	78	0.078
	571	66	0.066
	573	53	0.053
	578	62	0.062
	587	52	0.052
	589	55	0.055
	597	58	0.058
	601	65	0.065
	605	54	0.054
	615	55	0.055
	616	47	0.047
	624	55	0.055
	632	50	0.05
	633	65	0.065
	638	70	0.07
	649	54	0.054
	652	50	0.05
	660	49	0.049
	666	53	0.053
	673	47	0.047
	675	47	0.047
	684	48	0.048
	692	49	0.049
	699	53	0.053
	706	48	0.048
	708	57	0.057
	713	58	0.058
	724	52	0.052
	729	54	0.054
	734	50	0.05
	742	47	0.047
	748	58	0.058
	754	56	0.056
	766	54	0.054
	770	50	0.05
	777	59	0.059
	786	51	0.051
	790	55	0.055
	802	55	0.055
	809	48	0.048
	811	47	0.047
	824	48	0.048
	832	47	0.047
	837	54	0.054
	849	57	0.057
	855	55	0.055
	861	48	0.048
	871	56	0.056
	877	58	0.058
	889	56	0.056
	895	46	0.046
	904	47	0.047
	908	50	0.05
	919	46	0.046
	929	47	0.047
	935	46	0.046
	943	49	0.049
	949	46	0.046
	965	49	0.049
	973	56	0.056
	982	55	0.055
	983	47	0.047
	996	49	0.049
	1003	57	0.057
	1017	46	0.046
	1029	48	0.048
	1035	58	0.058
	1041	58	0.058
	1052	54	0.054
	1059	47	0.047
	1072	47	0.047
	1083	58	0.058
	1092	54	0.054
	1103	56	0.056
	1116	48	0.048
	1126	56	0.056
	1134	71	0.071
	1140	56	0.056
	1154	49	0.049
	1163	54	0.054
	1173	58	0.058
	1189	49	0.049
	1200	54	0.054
	1207	48	0.048
	1225	48	0.048
	1227	61	0.061
	1245	51	0.051
	1251	50	0.05
	1262	56	0.056
	1278	54	0.054
	1292	47	0.047
	1296	58	0.058
	1308	57	0.057
	1326	46	0.046
	1341	46	0.046
	1346	50	0.05
	1359	65	0.065
	1379	47	0.047
	1385	49	0.049
	1406	57	0.057
	1416	58	0.058
	1422	57	0.057
	1445	45	0.045
	1454	48	0.048
	1462	49	0.049
	1476	54	0.054
	1494	55	0.055
	1514	47	0.047
	1515	56	0.056
	1532	58	0.058
	1556	48	0.048
	1559	47	0.047
	1580	55	0.055
	1592	48	0.048
	1615	56	0.056
	1616	55	0.055
	1633	64	0.064
	1654	51	0.051
	1673	44	0.044
	1686	48	0.048
	1698	50	0.05
	1715	54	0.054
	1725	48	0.048
	1745	46	0.046
	1756	47	0.047
	1777	48	0.048
	1804	48	0.048
	1816	59	0.059
	1829	55	0.055
	1854	57	0.057
	1861	56	0.056
	1885	47	0.047
	1890	47	0.047
	1920	57	0.057
	1930	58	0.058
	1945	53	0.053
	1963	48	0.048
	1987	55	0.055
	2015	46	0.046
	2032	47	0.047
	2046	49	0.049
	2067	46	0.046
	2081	47	0.047
	2092	48	0.048
	2120	48	0.048
	2137	46	0.046
	2151	46	0.046
	2182	48	0.048
	2190	48	0.048
	2212	48	0.048
	2246	56	0.056
	2256	48	0.048
	2287	48	0.048
	2300	55	0.055
	2321	47	0.047
	2351	65	0.065
	2373	48	0.048
	2393	48	0.048
	2416	45	0.045
	2436	49	0.049
	2464	56	0.056
	2472	48	0.048
	2493	55	0.055
	2524	59	0.059
	2537	57	0.057
	2563	47	0.047
	2589	65	0.065
	2620	46	0.046
	2635	56	0.056
	2658	51	0.051
	2689	43	0.043
	2716	48	0.048
	2735	56	0.056
	2762	46	0.046
	2804	46	0.046
	2818	52	0.052
	2850	50	0.05
	2871	48	0.048
	2897	49	0.049
	2925	55	0.055
	2957	46	0.046
	2977	54	0.054
	3013	51	0.051
	3041	57	0.057
	3052	46	0.046
	3103	50	0.05
	3117	45	0.045
	3136	48	0.048
	3166	46	0.046
	3194	52	0.052
	3225	55	0.055
	3282	55	0.055
	3284	45	0.045
	3316	48	0.048
	3354	48	0.048
	3397	47	0.047
	3437	52	0.052
	3445	51	0.051
	3476	45	0.045
	3532	48	0.048
	3558	48	0.048
	3590	55	0.055
	3612	52	0.052
	3665	62	0.062
	3686	47	0.047
	3733	47	0.047
	3740	48	0.048
	3795	55	0.055
	3825	48	0.048
	3858	45	0.045
	3907	50	0.05
	3914	57	0.057
	3963	47	0.047
	4001	58	0.058
	4042	56	0.056
	4061	53	0.053
	4109	49	0.049
	4134	57	0.057
	4179	55	0.055
	4216	53	0.053
	4259	57	0.057
	4302	54	0.054
	4355	49	0.049
	4395	58	0.058
	4427	45	0.045
	4472	51	0.051
	4523	53	0.053
	4567	55	0.055
	4576	46	0.046
	4646	51	0.051
	4688	53	0.053
	4740	50	0.05
	4777	46	0.046
	4821	60	0.06
	4838	51	0.051
	4898	57	0.057
	4933	46	0.046
	5009	54	0.054
	5045	50	0.05
	5071	42	0.042
	5149	55	0.055
	5198	55	0.055
	5237	46	0.046
	5277	67	0.067
	5313	54	0.054
	5351	47	0.047
	5399	54	0.054
	5487	48	0.048
	5510	48	0.048
	5599	66	0.066
	5648	48	0.048
	5653	48	0.048
	5704	50	0.05
	5797	55	0.055
	5826	54	0.054
	5908	65	0.065
	5954	49	0.049
	6003	46	0.046
	6062	48	0.048
	6089	47	0.047
	6159	48	0.048
	6201	56	0.056
	6280	53	0.053
	6357	50	0.05
	6372	57	0.057
	6480	57	0.057
	6498	44	0.044
	6551	50	0.05
	6653	58	0.058
	6705	44	0.044
	6772	49	0.049
	6798	55	0.055
	6886	46	0.046
	6948	49	0.049
	7027	47	0.047
	7102	49	0.049
	7153	56	0.056
	7226	59	0.059
	7308	45	0.045
	7356	57	0.057
	7427	57	0.057
	7453	53	0.053
	7546	68	0.068
	7633	59	0.059
	7694	52	0.052
	7753	55	0.055
	7866	48	0.048
	7920	53	0.053
	7966	47	0.047
	8083	57	0.057
	8134	52	0.052
	8170	52	0.052
	8272	45	0.045
	8343	56	0.056
	8421	47	0.047
	8540	48	0.048
	8591	47	0.047
	8658	67	0.067
	8765	45	0.045
	8831	52	0.052
	8882	56	0.056
	8981	57	0.057
	9052	46	0.046
	9198	57	0.057
	9282	46	0.046
	9316	58	0.058
	9440	57	0.057
	9547	56	0.056
	9619	47	0.047
	9649	48	0.048
	9760	49	0.049
	9845	53	0.053
	9973	47	0.047
	10013	56	0.056
	10157	48	0.048
	10212	50	0.05
	10333	45	0.045
	10414	58	0.058
	10505	47	0.047
	10599	47	0.047
	10712	47	0.047
	10770	49	0.049
	10888	45	0.045
	11003	56	0.056
	11163	49	0.049
	11205	56	0.056
	11310	46	0.046
	11404	49	0.049
	11576	49	0.049
	11601	56	0.056
	11774	58	0.058
	11834	46	0.046
	11965	56	0.056
	12099	49	0.049
	12195	43	0.043
	12301	48	0.048
	12377	53	0.053
	12562	50	0.05
	12673	62	0.062
	12748	52	0.052
	12856	50	0.05
	12977	53	0.053
	13113	49	0.049
	13226	47	0.047
	13363	58	0.058
	13430	47	0.047
	13638	55	0.055
	13788	59	0.059
	13890	56	0.056
	13959	64	0.064
	14162	49	0.049
	14253	47	0.047
	14432	45	0.045
	14555	54	0.054
	14669	48	0.048
	14808	45	0.045
	14977	47	0.047
	15026	52	0.052
	15238	52	0.052
	15381	47	0.047
	15557	50	0.05
	15679	46	0.046
	15797	52	0.052
	15922	51	0.051
	16140	52	0.052
	16155	53	0.053
	16348	51	0.051
	16574	61	0.061
	16689	47	0.047
	16764	48	0.048
	16942	48	0.048
	17105	45	0.045
	17266	50	0.05
	17492	47	0.047
	17693	44	0.044
	17766	59	0.059
	17998	49	0.049
	18130	42	0.042
	18363	47	0.047
	18425	47	0.047
	18693	48	0.048
	18739	48	0.048
	19051	54	0.054
	19152	51	0.051
	19319	48	0.048
	19410	43	0.043
	19754	49	0.049
	19810	48	0.048
	20038	50	0.05
	20323	56	0.056
	20377	47	0.047
	20661	44	0.044
	20827	48	0.048
	20919	49	0.049
	21123	46	0.046
	21455	48	0.048
	21576	47	0.047
	21838	46	0.046
	21941	47	0.047
	22139	46	0.046
	22348	49	0.049
	22492	45	0.045
	22849	49	0.049
	23088	57	0.057
	23204	67	0.067
	23414	55	0.055
	23589	55	0.055
	23776	46	0.046
	24168	47	0.047
	24318	47	0.047
	24485	48	0.048
	24890	47	0.047
	25000	55	0.055
	25154	55	0.055
	25438	49	0.049
	25589	63	0.063
	25857	49	0.049
	26287	56	0.056
	26474	47	0.047
	26645	55	0.055
	26979	49	0.049
	27212	62	0.062
	27322	49	0.049
	27632	45	0.045
	27916	48	0.048
	28131	47	0.047
	28551	47	0.047
	28767	46	0.046
	28912	50	0.05
	29269	46	0.046
	29419	48	0.048
	29785	46	0.046
	30105	46	0.046
	30461	48	0.048
	30736	57	0.057
	30853	41	0.041
	31275	56	0.056
	31367	54	0.054
	31791	46	0.046
	32128	45	0.045
	32493	48	0.048
	32647	55	0.055
	32958	50	0.05
	33161	53	0.053
	33610	49	0.049
	33832	46	0.046
	34102	48	0.048
	34370	45	0.045
	34853	48	0.048
	35269	44	0.044
	35557	50	0.05
	35957	63	0.063
	36263	47	0.047
	36602	48	0.048
	36757	57	0.057
	36991	55	0.055
	37403	55	0.055
	37976	47	0.047
	38180	61	0.061
	38449	54	0.054
	39073	62	0.062
	39135	55	0.055
	39576	49	0.049
	39950	48	0.048
	40289	59	0.059
	40620	55	0.055
	40977	45	0.045
	41645	58	0.058
	41993	65	0.065
	42386	52	0.052
	42792	50	0.05
	43021	46	0.046
	43649	50	0.05
	43747	61	0.061
	44307	55	0.055
	44552	54	0.054
	44907	63	0.063
	45481	60	0.06
	46113	56	0.056
	46474	64	0.064
	46783	52	0.052
	47422	56	0.056
	47781	49	0.049
	48073	56	0.056
	48752	61	0.061
	48863	57	0.057
	49320	66	0.066
	49972	60	0.06
	50291	83	0.083
	50873	80	0.08
	51487	276	0.276
	51539	66	0.066
	52296	75	0.075
	52892	54	0.054
	53445	58	0.058
	53579	62	0.062
	54345	58	0.058
	54627	52	0.052
	55431	59	0.059
	55582	54	0.054
	56154	66	0.066
	56937	59	0.059
	57347	58	0.058
	57884	58	0.058
	58430	60	0.06
	59148	60	0.06
	59336	59	0.059
	60171	59	0.059
	60669	56	0.056
	61344	58	0.058
	61928	69	0.069
	62366	59	0.059
	62709	66	0.066
	63542	69	0.069
	63841	61	0.061
	64431	73	0.073
	65095	100	0.1
	65756	74	0.074
	66521	70	0.07
	67255	61	0.061
	67765	62	0.062
	68345	78	0.078
	68786	53	0.053
	69565	76	0.076
	70439	73	0.073
	71008	85	0.085
	71715	62	0.062
	72318	76	0.076
	72712	51	0.051
	73366	55	0.055
	73964	56	0.056
	74927	66	0.066
	75685	62	0.062
	76235	75	0.075
	77030	49	0.049
	77492	53	0.053
	78008	67	0.067
	79315	83	0.083
	79685	62	0.062
	80729	62	0.062
	80970	52	0.052
	82166	63	0.063
	82787	61	0.061
	83385	76	0.076
	84123	67	0.067
	85317	67	0.067
	86213	54	0.054
	86648	64	0.064
	87665	67	0.067
	88542	75	0.075
	88908	71	0.071
	90182	62	0.062
	90388	58	0.058
	91388	68	0.068
	92227	59	0.059
	92947	70	0.07
	94278	64	0.064
	94938	61	0.061
	95755	100	0.1
	96394	69	0.069
	97338	57	0.057
	98648	66	0.066
	99562	60	0.06

## Sheet: GET 10 Clients
	POST
	Payload Length (bytes)	Response Time (ms)	Response Time (sec)
	12	102	0.102
	12	96	0.096
	12	110	0.11
	12	56	0.056
	12	90	0.09
	12	45	0.045
	12	99	0.099
	12	63	0.063
	12	83	0.083
	12	87	0.087
	13	153	0.153
	13	154	0.154
	13	129	0.129
	13	196	0.196
	14	159	0.159
	13	186	0.186
	13	124	0.124
	13	125	0.125
	13	101	0.101
	13	145	0.145
	14	146	0.146
	14	184	0.184
	14	239	0.239
	14	218	0.218
	14	162	0.162
	14	77	0.077
	15	149	0.149
	14	156	0.156
	14	209	0.209
	14	122	0.122
	15	187	0.187
	16	311	0.311
	15	246	0.246
	16	238	0.238
	15	190	0.19
	15	266	0.266
	15	332	0.332
	15	266	0.266
	16	235	0.235
	16	118	0.118
	17	134	0.134
	16	194	0.194
	17	263	0.263
	16	230	0.23
	16	202	0.202
	17	159	0.159
	17	282	0.282
	16	223	0.223
	17	217	0.217
	16	175	0.175
	19	128	0.128
	18	275	0.275
	18	223	0.223
	18	193	0.193
	18	285	0.285
	18	236	0.236
	18	291	0.291
	18	174	0.174
	18	201	0.201
	18	145	0.145
	19	206	0.206
	19	202	0.202
	20	211	0.211
	19	381	0.381
	19	192	0.192
	20	125	0.125
	20	304	0.304
	20	81	0.081
	20	242	0.242
	20	83	0.083
	21	190	0.19
	21	339	0.339
	22	333	0.333
	21	314	0.314
	21	190	0.19
	21	241	0.241
	21	105	0.105
	21	216	0.216
	22	179	0.179
	21	126	0.126
	22	149	0.149
	24	269	0.269
	23	196	0.196
	23	259	0.259
	24	339	0.339
	24	297	0.297
	24	266	0.266
	23	307	0.307
	23	201	0.201
	24	304	0.304
	25	117	0.117
	25	199	0.199
	25	171	0.171
	25	166	0.166
	26	281	0.281
	24	99	0.099
	25	194	0.194
	26	207	0.207
	26	145	0.145
	25	91	0.091
	27	297	0.297
	28	339	0.339
	28	265	0.265
	28	237	0.237
	27	320	0.32
	29	108	0.108
	27	255	0.255
	27	231	0.231
	28	272	0.272
	28	111	0.111
	31	179	0.179
	32	165	0.165
	29	239	0.239
	31	263	0.263
	30	230	0.23
	29	162	0.162
	30	157	0.157
	31	197	0.197
	30	191	0.191
	31	136	0.136
	35	174	0.174
	33	211	0.211
	33	98	0.098
	33	169	0.169
	33	119	0.119
	32	225	0.225
	33	145	0.145
	33	92	0.092
	32	52	0.052
	34	68	0.068
	37	168	0.168
	36	183	0.183
	36	246	0.246
	35	80	0.08
	36	176	0.176
	38	264	0.264
	37	229	0.229
	35	175	0.175
	37	143	0.143
	37	132	0.132
	40	268	0.268
	39	151	0.151
	40	251	0.251
	40	157	0.157
	38	318	0.318
	41	237	0.237
	40	112	0.112
	38	197	0.197
	39	269	0.269
	39	141	0.141
	44	106	0.106
	44	86	0.086
	42	202	0.202
	42	228	0.228
	42	228	0.228
	42	183	0.183
	43	83	0.083
	45	46	0.046
	43	179	0.179
	44	188	0.188
	47	141	0.141
	49	239	0.239
	45	258	0.258
	48	207	0.207
	48	181	0.181
	46	185	0.185
	49	103	0.103
	47	310	0.31
	49	258	0.258
	52	136	0.136
	54	169	0.169
	46	224	0.224
	52	177	0.177
	54	129	0.129
	52	58	0.058
	50	133	0.133
	53	264	0.264
	52	224	0.224
	52	175	0.175
	59	139	0.139
	56	247	0.247
	55	116	0.116
	55	101	0.101
	56	158	0.158
	54	216	0.216
	56	170	0.17
	51	268	0.268
	55	242	0.242
	56	103	0.103
	58	206	0.206
	63	158	0.158
	59	244	0.244
	62	143	0.143
	59	121	0.121
	60	143	0.143
	64	237	0.237
	59	330	0.33
	62	271	0.271
	60	161	0.161
	59	156	0.156
	69	202	0.202
	70	218	0.218
	69	183	0.183
	66	85	0.085
	70	128	0.128
	66	134	0.134
	67	181	0.181
	68	142	0.142
	65	130	0.13
	70	181	0.181
	75	154	0.154
	77	234	0.234
	71	179	0.179
	72	315	0.315
	73	246	0.246
	72	117	0.117
	72	306	0.306
	72	267	0.267
	71	201	0.201
	75	152	0.152
	79	209	0.209
	79	222	0.222
	83	250	0.25
	80	171	0.171
	81	208	0.208
	81	262	0.262
	84	211	0.211
	79	260	0.26
	81	272	0.272
	84	196	0.196
	86	199	0.199
	90	135	0.135
	88	95	0.095
	92	123	0.123
	87	170	0.17
	88	143	0.143
	87	67	0.067
	89	92	0.092
	89	160	0.16
	86	129	0.129
	95	149	0.149
	94	193	0.193
	101	268	0.268
	97	345	0.345
	94	372	0.372
	99	359	0.359
	95	389	0.389
	98	348	0.348
	96	361	0.361
	98	326	0.326
	102	199	0.199
	103	167	0.167
	110	63	0.063
	108	197	0.197
	107	100	0.1
	102	125	0.125
	106	202	0.202
	108	223	0.223
	105	142	0.142
	107	165	0.165
	114	167	0.167
	111	214	0.214
	115	48	0.048
	114	128	0.128
	119	220	0.22
	122	209	0.209
	116	197	0.197
	112	162	0.162
	116	137	0.137
	117	182	0.182
	128	166	0.166
	132	127	0.127
	129	109	0.109
	133	148	0.148
	124	228	0.228
	129	256	0.256
	123	167	0.167
	126	222	0.222
	125	278	0.278
	124	207	0.207
	138	251	0.251
	137	94	0.094
	138	121	0.121
	144	72	0.072
	137	281	0.281
	146	146	0.146
	137	226	0.226
	145	237	0.237
	136	143	0.143
	141	190	0.19
	149	137	0.137
	147	101	0.101
	148	133	0.133
	146	126	0.126
	155	175	0.175
	159	68	0.068
	150	201	0.201
	155	167	0.167
	148	91	0.091
	174	85	0.085
	175	216	0.216
	174	181	0.181
	173	156	0.156
	161	110	0.11
	159	220	0.22
	163	126	0.126
	171	144	0.144
	163	82	0.082
	174	178	0.178
	161	232	0.232
	185	246	0.246
	184	234	0.234
	191	96	0.096
	187	90	0.09
	187	81	0.081
	180	162	0.162
	191	195	0.195
	186	154	0.154
	178	189	0.189
	204	106	0.106
	192	78	0.078
	195	210	0.21
	210	173	0.173
	203	237	0.237
	204	147	0.147
	195	208	0.208
	200	162	0.162
	194	115	0.115
	176	271	0.271
	192	206	0.206
	224	179	0.179
	228	95	0.095
	230	163	0.163
	218	93	0.093
	221	196	0.196
	214	233	0.233
	219	88	0.088
	213	124	0.124
	211	216	0.216
	215	51	0.051
	250	186	0.186
	247	99	0.099
	231	105	0.105
	232	195	0.195
	231	177	0.177
	239	117	0.117
	249	213	0.213
	234	90	0.09
	243	195	0.195
	252	233	0.233
	267	142	0.142
	255	228	0.228
	258	319	0.319
	273	276	0.276
	264	208	0.208
	276	266	0.266
	256	299	0.299
	272	177	0.177
	263	226	0.226
	279	69	0.069
	267	291	0.291
	302	145	0.145
	292	46	0.046
	283	225	0.225
	296	240	0.24
	282	181	0.181
	300	265	0.265
	285	293	0.293
	326	119	0.119
	292	221	0.221
	315	195	0.195
	289	196	0.196
	323	244	0.244
	311	137	0.137
	309	194	0.194
	318	241	0.241
	352	122	0.122
	327	191	0.191
	332	181	0.181
	356	84	0.084
	340	146	0.146
	309	266	0.266
	322	192	0.192
	334	113	0.113
	354	206	0.206
	355	237	0.237
	343	240	0.24
	378	191	0.191
	364	262	0.262
	386	118	0.118
	349	201	0.201
	365	125	0.125
	340	260	0.26
	382	250	0.25
	369	167	0.167
	368	310	0.31
	396	346	0.346
	426	170	0.17
	382	322	0.322
	406	197	0.197
	417	260	0.26
	370	283	0.283
	372	299	0.299
	406	292	0.292
	424	220	0.22
	427	181	0.181
	406	218	0.218
	459	134	0.134
	412	225	0.225
	418	332	0.332
	474	362	0.362
	419	391	0.391
	442	327	0.327
	459	272	0.272
	446	269	0.269
	453	243	0.243
	470	198	0.198
	509	113	0.113
	520	91	0.091
	478	221	0.221
	443	180	0.18
	474	243	0.243
	482	233	0.233
	516	167	0.167
	521	240	0.24
	495	234	0.234
	493	284	0.284
	543	189	0.189
	508	246	0.246
	514	354	0.354
	554	272	0.272
	540	180	0.18
	516	350	0.35
	567	205	0.205
	539	191	0.191
	539	151	0.151
	563	117	0.117
	563	162	0.162
	534	312	0.312
	541	353	0.353
	590	312	0.312
	606	153	0.153
	577	182	0.182
	607	293	0.293
	587	270	0.27
	627	249	0.249
	632	292	0.292
	599	383	0.383
	615	280	0.28
	652	167	0.167
	583	310	0.31
	672	139	0.139
	662	240	0.24
	669	183	0.183
	671	108	0.108
	633	291	0.291
	666	338	0.338
	675	273	0.273
	659	131	0.131
	682	162	0.162
	758	97	0.097
	700	135	0.135
	711	165	0.165
	739	155	0.155
	711	152	0.152
	732	68	0.068
	724	100	0.1
	703	210	0.21
	725	192	0.192
	733	257	0.257
	819	220	0.22
	793	238	0.238
	787	255	0.255
	817	140	0.14
	824	247	0.247
	772	259	0.259
	781	129	0.129
	792	231	0.231
	817	216	0.216
	868	214	0.214
	840	190	0.19
	879	124	0.124
	901	241	0.241
	843	164	0.164
	897	222	0.222
	866	343	0.343
	779	346	0.346
	837	187	0.187
	926	79	0.079
	907	234	0.234
	908	122	0.122
	952	265	0.265
	919	231	0.231
	969	282	0.282
	923	256	0.256
	977	200	0.2
	998	215	0.215
	1054	151	0.151
	952	145	0.145
	957	310	0.31
	995	197	0.197
	1047	200	0.2
	1085	112	0.112
	1039	161	0.161
	1028	107	0.107
	1014	82	0.082
	1034	251	0.251
	1166	72	0.072
	1022	102	0.102
	1050	203	0.203
	1043	351	0.351
	1131	215	0.215
	1200	179	0.179
	1108	233	0.233
	1156	178	0.178
	1172	231	0.231
	1158	146	0.146
	1120	131	0.131
	1163	165	0.165
	1111	155	0.155
	1279	154	0.154
	1239	198	0.198
	1286	96	0.096
	1237	126	0.126
	1207	181	0.181
	1223	117	0.117
	1291	252	0.252
	1224	232	0.232
	1293	133	0.133
	1231	221	0.221
	1446	197	0.197
	1357	222	0.222
	1413	226	0.226
	1334	135	0.135
	1353	248	0.248
	1436	141	0.141
	1432	243	0.243
	1383	212	0.212
	1354	285	0.285
	1430	218	0.218
	1530	142	0.142
	1509	152	0.152
	1467	185	0.185
	1462	206	0.206
	1489	189	0.189
	1500	197	0.197
	1549	213	0.213
	1546	140	0.14
	1581	222	0.222
	1508	201	0.201
	1712	161	0.161
	1737	194	0.194
	1697	220	0.22
	1632	125	0.125
	1596	115	0.115
	1683	158	0.158
	1690	173	0.173
	1694	198	0.198
	1670	162	0.162
	1837	59	0.059
	1697	248	0.248
	1849	134	0.134
	1905	168	0.168
	1754	224	0.224
	1763	208	0.208
	1817	283	0.283
	1892	239	0.239
	1925	136	0.136
	2076	163	0.163
	1761	214	0.214
	1890	169	0.169
	1748	281	0.281
	2000	198	0.198
	1974	169	0.169
	1972	235	0.235
	2219	68	0.068
	2032	182	0.182
	2069	177	0.177
	2268	202	0.202
	2030	251	0.251
	1933	260	0.26
	1968	218	0.218
	2130	203	0.203
	2235	230	0.23
	2269	144	0.144
	2128	179	0.179
	2200	157	0.157
	2197	338	0.338
	2362	116	0.116
	2342	81	0.081
	2276	113	0.113
	2165	287	0.287
	2359	176	0.176
	2460	161	0.161
	2382	170	0.17
	2308	213	0.213
	2348	292	0.292
	2299	117	0.117
	2660	115	0.115
	2339	139	0.139
	2659	178	0.178
	2498	289	0.289
	2676	240	0.24
	2551	100	0.1
	2618	88	0.088
	2656	148	0.148
	2669	265	0.265
	2708	228	0.228
	2552	274	0.274
	2585	298	0.298
	2923	220	0.22
	2762	327	0.327
	2989	207	0.207
	2805	229	0.229
	2906	274	0.274
	2795	345	0.345
	3021	369	0.369
	3249	58	0.058
	2910	325	0.325
	2813	426	0.426
	2868	185	0.185
	3153	183	0.183
	3252	237	0.237
	3173	218	0.218
	3027	245	0.245
	3069	206	0.206
	3231	199	0.199
	3053	244	0.244
	3411	120	0.12
	3088	150	0.15
	3200	263	0.263
	3466	155	0.155
	3502	132	0.132
	3432	72	0.072
	3435	104	0.104
	3419	145	0.145
	3316	172	0.172
	3595	214	0.214
	3458	115	0.115
	3533	157	0.157
	3897	185	0.185
	3633	168	0.168
	3659	174	0.174
	3648	137	0.137
	3969	165	0.165
	3910	99	0.099
	3687	65	0.065
	3665	244	0.244
	4148	196	0.196
	3689	311	0.311
	3723	328	0.328
	4146	202	0.202
	4107	169	0.169
	4169	83	0.083
	4190	134	0.134
	4197	203	0.203
	4037	204	0.204
	4565	191	0.191
	4299	243	0.243
	4088	234	0.234
	4593	169	0.169
	4710	208	0.208
	4552	238	0.238
	4534	233	0.233
	4240	351	0.351
	4633	209	0.209
	4638	278	0.278
	4525	229	0.229
	4579	231	0.231
	4708	202	0.202
	4837	397	0.397
	4948	378	0.378
	4931	361	0.361
	4820	285	0.285
	5019	378	0.378
	4907	219	0.219
	4901	279	0.279
	5127	362	0.362
	5013	399	0.399
	4915	473	0.473
	5675	297	0.297
	5696	241	0.241
	5531	267	0.267
	5609	205	0.205
	5458	192	0.192
	5471	324	0.324
	5553	210	0.21
	5676	186	0.186
	5261	212	0.212
	6172	203	0.203
	6294	202	0.202
	6092	188	0.188
	5582	320	0.32
	5869	256	0.256
	5757	298	0.298
	6267	344	0.344
	6025	309	0.309
	6056	222	0.222
	5955	291	0.291
	6732	222	0.222
	5787	291	0.291
	6629	380	0.38
	6466	245	0.245
	6780	407	0.407
	6542	402	0.402
	6622	185	0.185
	6500	191	0.191
	6630	409	0.409
	7143	344	0.344
	6731	498	0.498
	6619	444	0.444
	7443	359	0.359
	7109	325	0.325
	7163	391	0.391
	7265	307	0.307
	7015	335	0.335
	7026	495	0.495
	7328	225	0.225
	7048	212	0.212
	7054	351	0.351
	7660	328	0.328
	8122	219	0.219
	7614	294	0.294
	7849	356	0.356
	7622	336	0.336
	7875	307	0.307
	8280	281	0.281
	7625	275	0.275
	8273	198	0.198
	8318	294	0.294
	8863	363	0.363
	8563	378	0.378
	8593	404	0.404
	8534	173	0.173
	8319	384	0.384
	8693	289	0.289
	9019	383	0.383
	8750	283	0.283
	8329	388	0.388
	9177	304	0.304
	9364	252	0.252
	9736	243	0.243
	8951	369	0.369
	9520	301	0.301
	9414	327	0.327
	9204	280	0.28
	9572	291	0.291
	9507	353	0.353
	10711	325	0.325
	9284	541	0.541
	9969	390	0.39
	10928	484	0.484
	10266	492	0.492
	10077	422	0.422
	10133	511	0.511
	10603	462	0.462
	10965	513	0.513
	10598	545	0.545
	11730	175	0.175
	10205	220	0.22
	11677	344	0.344
	11541	347	0.347
	11116	283	0.283
	11309	337	0.337
	11200	351	0.351
	11819	323	0.323
	10163	594	0.594
	11951	275	0.275
	11349	325	0.325
	11236	358	0.358
	13014	365	0.365
	13061	305	0.305
	12590	375	0.375
	12613	434	0.434
	12113	368	0.368
	13166	343	0.343
	13050	544	0.544
	12188	332	0.332
	12177	392	0.392
	12895	265	0.265
	13924	107	0.107
	14428	291	0.291
	13539	322	0.322
	14281	237	0.237
	13301	383	0.383
	13617	217	0.217
	14201	246	0.246
	13365	311	0.311
	14928	232	0.232
	14183	359	0.359
	13358	351	0.351
	14766	183	0.183
	15159	225	0.225
	15503	280	0.28
	15128	354	0.354
	14958	285	0.285
	15834	369	0.369
	15449	325	0.325
	15392	402	0.402
	17355	342	0.342
	16083	338	0.338
	14764	462	0.462
	16099	332	0.332
	16295	274	0.274
	16722	508	0.508
	17070	363	0.363
	17186	424	0.424
	16810	386	0.386
	16248	339	0.339
	18514	317	0.317
	18088	337	0.337
	18876	302	0.302
	17506	293	0.293
	17834	313	0.313
	17246	494	0.494
	18853	478	0.478
	17781	321	0.321
	20205	223	0.223
	18986	239	0.239
	18282	485	0.485
	17871	415	0.415
	20630	295	0.295
	20658	320	0.32
	19501	283	0.283
	20034	368	0.368
	20062	289	0.289
	20363	431	0.431
	19671	361	0.361
	19956	388	0.388
	21075	278	0.278
	21193	488	0.488
	22776	427	0.427
	22298	417	0.417
	22448	360	0.36
	21700	561	0.561
	19627	325	0.325
	21183	538	0.538
	21727	413	0.413
	23394	377	0.377
	22961	250	0.25
	21446	455	0.455
	23408	375	0.375
	23273	369	0.369
	24266	343	0.343
	24669	370	0.37
	23184	149	0.149
	23451	350	0.35
	22875	393	0.393
	23320	355	0.355
	26128	257	0.257
	26015	312	0.312
	26416	266	0.266
	23951	211	0.211
	27242	288	0.288
	27268	324	0.324
	27316	451	0.451
	26456	323	0.323
	27196	372	0.372
	27664	371	0.371
	27906	295	0.295
	29694	364	0.364
	29301	183	0.183
	25769	211	0.211
	27834	343	0.343
	28424	260	0.26
	27446	460	0.46
	28501	268	0.268
	27779	315	0.315
	32105	299	0.299
	29343	314	0.314
	32413	197	0.197
	33031	368	0.368
	29304	231	0.231
	31386	252	0.252
	32346	250	0.25
	30682	419	0.419
	32143	487	0.487
	32213	383	0.383
	35221	392	0.392
	30552	440	0.44
	35359	427	0.427
	34242	386	0.386
	35019	423	0.423
	35964	382	0.382
	34397	531	0.531
	31129	456	0.456
	38256	390	0.39
	35208	433	0.433
	36295	393	0.393
	33863	377	0.377
	38516	242	0.242
	39310	271	0.271
	38827	344	0.344
	42557	308	0.308
	35176	290	0.29
	38445	450	0.45
	36522	441	0.441
	38123	436	0.436
	40425	370	0.37
	38239	401	0.401
	42586	418	0.418
	37311	499	0.499
	38035	325	0.325
	41283	461	0.461
	40071	553	0.553
	41835	454	0.454
	40263	246	0.246
	40031	332	0.332
	44925	282	0.282
	43156	492	0.492
	44362	457	0.457
	46104	375	0.375
	46649	338	0.338
	39816	316	0.316
	47388	306	0.306
	44360	384	0.384
	44165	290	0.29
	48442	252	0.252
	46216	328	0.328
	48632	347	0.347
	45491	293	0.293
	49967	353	0.353
	47991	459	0.459
	49946	409	0.409
	48083	451	0.451
	51619	535	0.535
	47173	579	0.579
	50534	470	0.47
	54073	509	0.509
	50183	422	0.422
	54291	430	0.43
	53734	517	0.517
	56469	417	0.417
	52849	392	0.392
	53569	344	0.344
	52758	380	0.38
	63036	418	0.418
	55031	325	0.325
	51500	524	0.524
	60596	387	0.387
	52744	455	0.455
	59693	425	0.425
	59478	441	0.441
	53477	378	0.378
	62369	299	0.299
	61099	395	0.395
	62836	460	0.46
	65698	344	0.344
	61364	487	0.487
	67569	526	0.526
	62461	534	0.534
	57676	445	0.445
	66303	440	0.44
	69009	534	0.534
	65092	402	0.402
	68760	434	0.434
	68809	458	0.458
	69049	462	0.462
	75117	375	0.375
	74727	472	0.472
	63769	376	0.376
	64238	321	0.321
	74936	349	0.349
	75562	439	0.439
	71157	349	0.349
	72064	514	0.514
	70200	390	0.39
	75737	520	0.52
	73847	449	0.449
	73841	554	0.554
	76967	432	0.432
	79828	556	0.556
	77424	402	0.402
	82143	600	0.6
	76709	476	0.476
	80310	436	0.436
	76575	379	0.379
	82762	543	0.543
	78124	393	0.393
	76476	478	0.478
	83414	351	0.351
	88077	452	0.452
	88013	407	0.407
	85365	577	0.577
	89840	569	0.569
	88331	276	0.276
	85319	303	0.303
	85080	389	0.389
	89335	191	0.191
	87648	213	0.213
	96801	257	0.257
	91701	249	0.249
	91766	302	0.302
	96801	367	0.367
	92673	296	0.296
	92357	322	0.322
	96255	274	0.274
	97879	225	0.225
	91463	183	0.183
	95197	89	0.089
	48	265
	50	249
	54	270
	52	220
	46	183
	42	288
	46	146
	47	176
	52	235
	49	202
	46	79
	47	440
	44	256
	47	359
	53	171
	63	399
	47	517
	40	459
	71	433
	59	356
	55	180
	59	391
	61	126
	60	115
	46	348
	50	96
	62	170
	45	230
	56	392
	57	226
	58	396
	54	502
	55	136
	62	347
	62	299
	64	146
	57	232
	59	285
	74	284
	62	295
	55	245
	49	136
	65	321
	66	183
	81	181
	52	228
	65	105
	62	180
	77	448
	85	228
	56	454
	75	142
	72	226
	55	289
	75	278
	63	334
	68	87
	70	343
	71	136
	69	322
	72	285
	73	194
	74	356
	73	202
	89	433
	69	209
	68	271
	87	285
	77	230
	67	274
	87	235
	86	152
	83	286
	83	218
	83	272
	57	236
	63	176
	91	189
	102	246
	88	187
	74	258
	80	300
	99	322
	81	174
	84	327
	65	298
	106	410
	91	279
	87	298
	82	225
	78	378
	83	251
	83	191
	96	412
	74	165
	93	129
	107	117
	108	332
	110	253
	87	391
	85	291
	102	67
	71	470
	104	328
	123	455
	117	290
	94	438
	93	201
	97	177
	104	480
	109	502
	117	337
	102	161
	102	255
	122	136
	118	228
	81	475
	112	141
	110	314
	80	286
	95	542
	106	417
	98	133
	96	511
	133	299
	146	257
	121	310
	119	302
	114	297
	112	561
	113	327
	92	629
	155	299
	114	325
	115	361
	126	261
	127	354
	120	354
	145	257
	127	235
	111	385
	127	282
	109	167
	150	216
	96	261
	117	240
	100	178
	152	226
	113	248
	141	113
	153	280
	145	349
	170	304
	147	409
	141	136
	134	343
	140	212
	139	240
	183	386
	152	308
	178	204
	173	367
	151	409
	150	401
	200	197
	158	318
	126	250
	180	123
	161	160
	112	266
	156	483
	155	401
	142	322
	183	389
	166	191
	173	428
	133	377
	184	367
	161	357
	218	440
	186	554
	165	734
	229	423
	181	309
	183	304
	122	453
	195	457
	186	438
	220	310
	173	701
	170	477
	206	457
	235	526
	189	442
	198	334
	134	313
	191	224
	199	301
	183	187
	174	245
	199	365
	159	313
	264	391
	197	280
	142	312
	223	340
	233	234
	202	427
	213	378
	229	422
	192	424
	278	347
	246	120
	163	85
	205	230
	217	142
	217	363
	263	181
	273	477
	211	334
	268	346
	270	317
	169	391
	220	232
	263	122
	204	328
	204	363
	232	184
	245	249
	275	119
	272	276
	281	340
	382	158
	324	369
	186	318
	253	330
	239	391
	274	280
	257	302
	253	365
	291	445
	222	374
	281	168
	293	285
	296	413
	235	330
	247	267
	277	330
	313	120
	289	259
	221	255
	262	349
	313	312
	313	367
	236	323
	314	401
	376	212
	314	301
	225	214
	289	231
	322	235
	410	356
	363	246
	388	140
	296	380
	322	362
	279	310
	348	290
	353	301
	300	302
	295	580
	369	394
	268	394
	377	306
	336	414
	243	313
	347	290
	507	505
	241	225
	354	340
	317	292
	335	410
	390	192
	337	357
	370	264
	341	339
	354	444
	443	310
	367	384
	398	430
	449	212
	414	302
	353	399
	458	390
	467	247
	386	292
	414	366
	419	333
	441	184
	466	194
	434	117
	298	269
	616	320
	436	128
	290	510
	438	337
	306	294
	427	295
	414	263
	426	483
	409	427
	406	555
	451	211
	372	265
	421	258
	510	291
	498	391
	411	243
	486	310
	493	228
	488	354
	499	445
	372	181
	521	371
	499	227
	560	68
	542	371
	542	175
	362	367
	496	287
	540	401
	482	464
	368	427
	773	451
	521	521
	595	399
	585	429
	524	388
	589	370
	610	414
	654	289
	520	423
	676	340
	573	289
	428	291
	515	351
	684	398
	434	603
	600	570
	451	464
	598	203
	623	259
	520	368
	802	276
	637	585
	630	650
	470	211
	688	366
	695	275
	616	434
	658	367
	726	345
	747	294
	660	439
	870	501
	659	366
	649	310
	709	121
	716	108
	831	148
	528	392
	593	467
	813	234
	491	77
	512	312
	826	242
	729	357
	721	348
	625	372
	779	319
	515	265
	696	556
	1065	298
	858	411
	771	458
	830	332
	952	241
	760	298
	868	560
	884	559
	809	389
	850	569
	969	263
	673	534
	830	137
	898	428
	706	727
	873	432
	941	335
	886	426
	926	244
	933	396
	782	312
	864	219
	590	355
	962	442
	661	469
	861	67
	667	234
	1058	168
	911	393
	851	328
	1113	300
	977	424
	1004	358
	801	311
	1084	232
	1035	384
	943	353
	1145	468
	1303	494
	1041	262
	785	512
	1010	266
	1016	278
	1137	341
	1007	387
	1111	453
	1056	492
	1050	355
	1093	252
	1143	396
	1215	178
	991	475
	1399	309
	1134	402
	1011	451
	1094	207
	1335	308
	1377	339
	768	495
	1350	204
	1425	314
	808	257
	946	227
	1518	307
	1282	284
	1300	325
	1403	340
	988	176
	1288	575
	1294	427
	1684	210
	1380	492
	1278	260
	1718	343
	1351	332
	1360	396
	1597	315
	1430	462
	957	237
	1429	351
	1439	253
	1116	416
	990	276
	1697	158
	1266	252
	1046	219
	1068	153
	1643	345
	1460	206
	1690	346
	1630	423
	1021	324
	1671	350
	1711	396
	1625	541
	1762	569
	1591	762
	1910	399
	1881	736
	1608	381
	1514	438
	1414	476
	1944	220
	1406	211
	1734	393
	1842	345
	1596	525
	1321	516
	1459	469
	1470	240
	1068	235
	1962	144
	2228	217
	1921	528
	1609	672
	1294	358
	1749	588
	1774	166
	2311	110
	1821	174
	1744	314
	2500	499
	1457	274
	1824	518
	2039	542
	1859	323
	2346	399
	1525	372
	1777	132
	1921	93
	2018	391
	1566	343
	1798	313
	2411	268
	1846	534
	2193	357
	1273	353
	2317	454
	2756	271
	2459	228
	2299	309
	1745	315
	2988	114
	2735	67
	2147	145
	2113	416
	2100	155
	1667	348
	2421	188
	2719	787
	2117	487
	1779	335
	1793	419
	2087	335
	2401	189
	2614	215
	2807	286
	2187	569
	1582	422
	2245	357
	3406	389
	2538	374
	2200	271
	2114	342
	1861	293
	3190	251
	2194	377
	2658	338
	2605	299
	2210	132
	2932	476
	2750	180
	2939	208
	3411	316
	2246	109
	2823	269
	2546	118
	2875	373
	2475	377
	3286	311
	2090	450
	3071	553
	3094	440
	3595	421
	3814	383
	2633	447
	2572	296
	2224	295
	4205	545
	2831	375
	3165	180
	3586	167
	3334	435
	3379	228
	3509	287
	2561	492
	3061	430
	2106	479
	3587	120
	3234	169
	4210	444
	2621	220
	2644	428
	2727	210
	3803	118
	2766	357
	4731	356
	3440	418
	3490	414
	3872	418
	4506	449
	3637	590
	3939	359
	4276	495
	2800	285
	3788	375
	3362	279
	4827	349
	4048	443
	3869	435
	3044	519
	3566	332
	3939	259
	4272	317
	4334	347
	2675	611
	3067	537
	4392	399
	5168	330
	3248	309
	6146	341
	4944	328
	5067	410
	4092	475
	3235	314
	3833	476
	4983	482
	3538	727
	4558	464
	5164	672
	6220	802
	4315	287
	3989	406
	4015	853
	4716	464
	4204	512
	3606	236
	5049	791
	5185	857
	3748	474
	6049	432
	5218	259
	5042	144
	4562	448
	4045	629
	5945	452
	7328	300
	6103	751
	3887	721
	6212	352
	5775	783
	6300	777
	5687	878
	6256	308
	3767	539
	4879	744
	4401	415
	3676	521
	5846	783
	5315	436
	5585	381
	5046	679
	6141	431
	5146	493
	7065	375
	4637	633
	4387	454
	7115	449
	5662	732
	5185	507
	7207	520
	7333	451
	5880	335
	6776	450
	4628	406
	4534	589
	6230	493
	5477	607
	8992	727
	7524	360
	6606	681
	7318	553
	5473	221
	7260	490
	6769	558
	6770	353
	5856	530
	6809	325
	6472	580
	5372	314
	7725	495
	7431	482
	5778	269
	5378	358
	5482	466
	8572	687
	6761	416
	7701	540
	6972	421
	8018	895
	5263	622
	8692	841
	8990	784
	9840	788
	7530	701
	6622	566
	6533	666
	8732	1006
	7904	759
	7983	650
	7860	620
	6392	518
	8046	1067
	6603	464
	7413	527
	10718	614
	9687	695
	8159	774
	9017	339
	10859	348
	6345	271
	10712	567
	8837	528
	7811	823
	7954	622
	9763	717
	6398	710
	9400	1126
	9090	1088
	10091	1011
	8437	1115
	8111	460
	10340	723
	12984	542
	10090	495
	10131	645
	9842	620
	12383	706
	9949	739
	11860	493
	8786	697
	10558	565
	8212	603
	9026	559
	10383	878
	11512	709
	9381	768
	12896	1032
	10446	1072
	12482	381
	12506	1022
	10301	1026
	7815	681
	10726	764
	11968	943
	8281	694
	13009	1177
	11343	573
	12230	713
	11574	712
	14946	633
	12629	904
	13401	1181
	10180	1273
	12584	810
	10834	974
	11282	844
	11061	800
	14427	576
	10461	715
	10517	1477
	11247	872
	14696	708
	14208	1021
	13486	778
	14239	662
	11049	722
	15722	815
	12968	953
	9529	1068
	15021	722
	9312	968
	14581	754
	11262	1205
	15561	779
	12950	555
	15292	957
	12679	529
	13348	412
	13418	978
	18316	1140
	11506	398
	12432	590
	16857	856
	13397	818
	13589	564
	13863	814
	15082	947
	16253	899
	17670	955
	11746	622
	16985	858
	13656	926
	14374	540
	16935	522
	18650	987
	18537	1074
	17158	587
	18191	1170
	18273	967
	14454	710
	18419	903
	16736	926
	18500	720
	13530	504
	13684	1306
	15831	1130
	18182	1079
	19125	989
	18701	1178
	21599	1044
	21533	1298
	18554	1041
	17914	782
	17779	916
	20297	731
	13616	913
	17912	1096
	20651	997
	20150	1301
	22009	1098
	20598	1267
	16890	771
	20583	735
	20432	987
	21865	704
	20414	1450
	20132	933
	18285	1567
	20597	849
	22133	847
	16017	721
	21109	891
	25146	828
	16229	817
	20288	695
	17811	1089
	20355	409
	19843	750
	24735	890
	21307	719
	24359	1036
	23746	858
	19065	749
	22913	1072
	24732	843
	20518	1167
	24597	909
	27437	1209
	25862	1106
	23284	895
	24034	1026
	20625	878
	24718	949
	22610	1145
	24541	1415
	19583	916
	26309	1144
	26527	1200
	24679	1365
	24371	1288
	26353	1259
	31183	1904
	30115	1507
	30609	1895
	24772	1952
	32597	1854
	25637	1499
	24893	1721
	27213	1300
	31049	1537
	31860	2385
	32008	1592
	30433	1490
	32332	1549
	29865	1039
	24730	1242
	29794	1036
	28903	1014
	30240	1454
	31699	1309
	26499	1251
	27368	1796
	28891	1521
	34090	1744
	32686	1844
	31271	1687
	29562	1892
	35663	1665
	36025	1439
	30485	1850
	27583	1318
	28357	1683
	34216	1939
	28658	1482
	33804	1599
	31383	1272
	33517	1551
	36213	1016
	37958	1630
	34590	724
	34398	1140
	35701	1222
	27870	787
	38454	1221
	30119	978
	33317	1560
	33738	1397
	35257	1297
	34851	1202
	39457	1317
	33121	656
	33987	1033
	33628	1352
	39015	1564
	35689	1497
	42920	1511
	40725	1851
	41188	1745
	45563	1707
	47783	2017
	35048	1103
	47514	1577
	40524	1319
	41357	1370
	43190	1937
	42658	1414
	34741	1180
	34563	1171
	42533	1362
	41795	1494
	45376	1403
	45407	1329
	44823	1534
	45878	1549
	45439	1771
	42192	1575
	40347	1543
	41401	1227
	40284	1321
	40890	1089
	54516	1286
	51798	1060
	41674	1400
	56519	1176
	41709	806
	55104	1094
	49493	1170
	49611	1286
	56878	1764
	40435	885
	56698	1409
	52882	1219
	55478	1466
	52513	1272
	54435	1367
	50572	1347
	49431	1193
	52433	1488
	53371	1383
	55977	1266
	49479	1189
	52562	1528
	53550	1650
	48427	1117
	49636	1375
	55302	1226
	60080	965
	68972	1328
	66659	1364
	63345	1112
	52957	1007
	56427	954
	61649	1350
	68227	1097
	65921	1555
	62076	1397
	67453	1369
	62304	1322
	69081	1329
	60507	988
	60644	1626
	67309	1403
	65424	1119
	60314	1165
	58500	1320
	68625	2235
	60612	1503
	57985	1670
	66017	1656
	60682	1591
	64948	1207
	66073	1565
	69367	1580
	69289	1464
	80259	1298
[truncated: 502 more rows]

## Sheet: GET 25 Clients (2)
	GET
	Payload Length (bytes)	Response Time (ms)	Response Time (sec)
	14	85	0.085
	14	92	0.092
	14	108	0.108
	14	122	0.122
	14	139	0.139
	12	128	0.128
	12	115	0.115
	13	127	0.127
	12	143	0.143
	12	115	0.115
	13	118	0.118
	14	181	0.181
	13	151	0.151
	13	185	0.185
	12	172	0.172
	13	172	0.172
	13	182	0.182
	13	215	0.215
	13	190	0.19
	14	186	0.186
	14	198	0.198
	17	55	0.055
	15	58	0.058
	16	115	0.115
	16	78	0.078
	16	60	0.06
	15	76	0.076
	16	84	0.084
	15	109	0.109
	15	77	0.077
	13	179	0.179
	13	150	0.15
	13	212	0.212
	15	151	0.151
	14	150	0.15
	17	115	0.115
	14	123	0.123
	17	143	0.143
	15	167	0.167
	15	179	0.179
	17	132	0.132
	17	158	0.158
	14	117	0.117
	17	215	0.215
	18	81	0.081
	15	135	0.135
	15	134	0.134
	16	131	0.131
	17	177	0.177
	18	60	0.06
	18	83	0.083
	20	88	0.088
	18	130	0.13
	19	64	0.064
	19	107	0.107
	21	99	0.099
	19	95	0.095
	18	110	0.11
	16	129	0.129
	18	115	0.115
	16	133	0.133
	21	98	0.098
	20	168	0.168
	26	131	0.131
	18	166	0.166
	18	183	0.183
	20	187	0.187
	19	119	0.119
	18	205	0.205
	20	127	0.127
	17	201	0.201
	18	219	0.219
	18	176	0.176
	25	161	0.161
	23	70	0.07
	24	108	0.108
	18	123	0.123
	25	145	0.145
	20	159	0.159
	18	182	0.182
	22	78	0.078
	24	99	0.099
	23	107	0.107
	24	89	0.089
	24	119	0.119
	26	83	0.083
	23	168	0.168
	23	162	0.162
	23	220	0.22
	33	130	0.13
	30	143	0.143
	23	250	0.25
	24	170	0.17
	24	156	0.156
	32	135	0.135
	28	94	0.094
	22	194	0.194
	24	214	0.214
	30	123	0.123
	25	111	0.111
	27	118	0.118
	31	188	0.188
	27	169	0.169
	28	164	0.164
	24	94	0.094
	22	172	0.172
	25	139	0.139
	32	169	0.169
	28	129	0.129
	22	179	0.179
	28	136	0.136
	39	98	0.098
	35	174	0.174
	40	152	0.152
	27	197	0.197
	34	138	0.138
	34	124	0.124
	41	161	0.161
	27	182	0.182
	37	126	0.126
	29	131	0.131
	35	130	0.13
	30	77	0.077
	28	209	0.209
	30	154	0.154
	31	236	0.236
	32	203	0.203
	33	151	0.151
	32	193	0.193
	29	267	0.267
	40	74	0.074
	29	170	0.17
	36	185	0.185
	38	164	0.164
	41	206	0.206
	37	155	0.155
	40	211	0.211
	43	141	0.141
	47	158	0.158
	42	183	0.183
	32	207	0.207
	32	231	0.231
	36	156	0.156
	35	200	0.2
	37	164	0.164
	46	49	0.049
	50	65	0.065
	36	84	0.084
	42	61	0.061
	50	145	0.145
	48	180	0.18
	33	196	0.196
	37	233	0.233
	46	198	0.198
	34	120	0.12
	36	106	0.106
	46	81	0.081
	36	140	0.14
	46	139	0.139
	49	192	0.192
	40	129	0.129
	60	106	0.106
	41	144	0.144
	49	161	0.161
	43	143	0.143
	63	87	0.087
	51	160	0.16
	48	147	0.147
	67	107	0.107
	63	116	0.116
	50	214	0.214
	56	91	0.091
	51	163	0.163
	60	176	0.176
	44	185	0.185
	52	112	0.112
	44	224	0.224
	36	206	0.206
	43	108	0.108
	43	215	0.215
	46	251	0.251
	53	87	0.087
	53	260	0.26
	54	189	0.189
	78	95	0.095
	54	118	0.118
	63	42	0.042
	52	137	0.137
	54	148	0.148
	60	144	0.144
	68	166	0.166
	65	159	0.159
	52	62	0.062
	81	150	0.15
	60	178	0.178
	61	85	0.085
	44	62	0.062
	55	199	0.199
	67	111	0.111
	57	91	0.091
	88	112	0.112
	71	150	0.15
	63	146	0.146
	59	159	0.159
	99	92	0.092
	76	169	0.169
	71	106	0.106
	82	44	0.044
	44	152	0.152
	82	42	0.042
	66	92	0.092
	70	114	0.114
	80	99	0.099
	70	143	0.143
	55	157	0.157
	68	188	0.188
	70	234	0.234
	73	182	0.182
	66	220	0.22
	98	210	0.21
	63	182	0.182
	84	275	0.275
	97	165	0.165
	107	190	0.19
	97	221	0.221
	66	254	0.254
	78	238	0.238
	81	216	0.216
	73	144	0.144
	84	199	0.199
	67	286	0.286
	97	180	0.18
	99	248	0.248
	65	264	0.264
	121	203	0.203
	81	211	0.211
	78	280	0.28
	117	138	0.138
	88	95	0.095
	96	105	0.105
	103	55	0.055
	94	233	0.233
	81	177	0.177
	114	111	0.111
	98	80	0.08
	117	111	0.111
	97	106	0.106
	83	177	0.177
	90	191	0.191
	103	106	0.106
	108	73	0.073
	151	125	0.125
	117	70	0.07
	97	167	0.167
	132	109	0.109
	121	131	0.131
	83	108	0.108
	111	134	0.134
	121	174	0.174
	85	161	0.161
	118	109	0.109
	100	183	0.183
	134	52	0.052
	130	68	0.068
	138	63	0.063
	88	228	0.228
	109	158	0.158
	106	221	0.221
	115	88	0.088
	145	81	0.081
	120	93	0.093
	104	158	0.158
	140	131	0.131
	172	109	0.109
	144	117	0.117
	136	185	0.185
	145	155	0.155
	128	139	0.139
	128	148	0.148
	111	213	0.213
	174	121	0.121
	165	119	0.119
	108	186	0.186
	169	208	0.208
	107	138	0.138
	197	124	0.124
	111	257	0.257
	156	248	0.248
	158	93	0.093
	194	133	0.133
	138	159	0.159
	113	217	0.217
	128	230	0.23
	155	183	0.183
	184	221	0.221
	105	195	0.195
	138	119	0.119
	213	157	0.157
	177	145	0.145
	249	163	0.163
	142	178	0.178
	139	185	0.185
	222	132	0.132
	164	149	0.149
	156	173	0.173
	137	127	0.127
	184	126	0.126
	175	152	0.152
	180	171	0.171
	175	170	0.17
	236	166	0.166
	219	222	0.222
	190	164	0.164
	196	220	0.22
	185	207	0.207
	163	211	0.211
	128	215	0.215
	306	141	0.141
	168	149	0.149
	236	66	0.066
	202	62	0.062
	194	86	0.086
	167	99	0.099
	282	66	0.066
	171	102	0.102
	244	104	0.104
	204	143	0.143
	158	185	0.185
	187	124	0.124
	268	104	0.104
	276	89	0.089
	183	140	0.14
	164	134	0.134
	285	175	0.175
	208	162	0.162
	232	156	0.156
	253	137	0.137
	225	133	0.133
	226	227	0.227
	241	156	0.156
	285	132	0.132
	174	192	0.192
	273	120	0.12
	253	96	0.096
	203	223	0.223
	242	111	0.111
	248	137	0.137
	222	65	0.065
	243	124	0.124
	251	218	0.218
	210	71	0.071
	203	72	0.072
	220	143	0.143
	320	134	0.134
	398	107	0.107
	310	117	0.117
	230	93	0.093
	253	100	0.1
	394	49	0.049
	294	155	0.155
	265	209	0.209
	293	200	0.2
	484	99	0.099
	259	116	0.116
	361	196	0.196
	485	111	0.111
	312	177	0.177
	389	218	0.218
	384	121	0.121
	259	94	0.094
	345	65	0.065
	287	134	0.134
	265	205	0.205
	293	194	0.194
	284	99	0.099
	351	164	0.164
	402	146	0.146
	337	106	0.106
	318	177	0.177
	259	169	0.169
	304	150	0.15
	259	133	0.133
	283	155	0.155
	490	141	0.141
	390	189	0.189
	363	156	0.156
	414	213	0.213
	375	150	0.15
	344	177	0.177
	435	154	0.154
	423	173	0.173
	379	157	0.157
	342	175	0.175
	318	200	0.2
	368	181	0.181
	271	211	0.211
	368	151	0.151
	477	81	0.081
	324	152	0.152
	554	92	0.092
	335	228	0.228
	466	217	0.217
	538	273	0.273
	518	247	0.247
	394	255	0.255
	437	267	0.267
	397	258	0.258
	470	240	0.24
	433	132	0.132
	619	204	0.204
	465	177	0.177
	450	164	0.164
	447	205	0.205
	420	141	0.141
	546	136	0.136
	587	137	0.137
	681	68	0.068
	409	65	0.065
	483	82	0.082
	575	106	0.106
	351	133	0.133
	499	182	0.182
	486	119	0.119
	439	189	0.189
	444	203	0.203
	591	300	0.3
	515	295	0.295
	678	256	0.256
	556	318	0.318
	578	284	0.284
	459	270	0.27
	764	262	0.262
	730	319	0.319
	654	210	0.21
	589	307	0.307
	600	357	0.357
	536	320	0.32
	740	244	0.244
	634	274	0.274
	556	364	0.364
	506	323	0.323
	596	353	0.353
	474	409	0.409
	682	289	0.289
	640	300	0.3
	628	309	0.309
	745	190	0.19
	962	149	0.149
	712	165	0.165
	582	186	0.186
	842	122	0.122
	639	146	0.146
	430	350	0.35
	519	232	0.232
	513	362	0.362
	817	182	0.182
	763	207	0.207
	566	287	0.287
	921	255	0.255
	897	321	0.321
	902	318	0.318
	687	343	0.343
	658	231	0.231
	882	259	0.259
	844	197	0.197
	702	232	0.232
	1039	176	0.176
	1232	156	0.156
	596	369	0.369
	761	373	0.373
	866	336	0.336
	572	354	0.354
	753	238	0.238
	1053	258	0.258
	674	384	0.384
	725	356	0.356
	865	195	0.195
	881	288	0.288
	962	162	0.162
	817	237	0.237
	730	243	0.243
	823	183	0.183
	770	306	0.306
	968	224	0.224
	716	218	0.218
	865	274	0.274
	1008	366	0.366
	752	339	0.339
	995	422	0.422
	1108	313	0.313
	1145	405	0.405
	680	370	0.37
	1313	354	0.354
	1000	327	0.327
	1028	224	0.224
	870	339	0.339
	1238	146	0.146
	1224	262	0.262
	822	165	0.165
	1394	126	0.126
	1103	321	0.321
	931	391	0.391
	1214	346	0.346
	1061	390	0.39
	1140	216	0.216
	1337	73	0.073
	1119	282	0.282
	1038	309	0.309
	1576	264	0.264
	984	322	0.322
	1458	309	0.309
	1348	151	0.151
	1055	356	0.356
	1891	184	0.184
	1283	216	0.216
	1033	151	0.151
	829	234	0.234
	1436	184	0.184
	1324	382	0.382
	1032	352	0.352
	1209	216	0.216
	1042	306	0.306
	816	317	0.317
	935	232	0.232
	1130	448	0.448
	1309	197	0.197
	1347	488	0.488
	1953	260	0.26
	1046	374	0.374
	1344	383	0.383
	1989	292	0.292
	1768	244	0.244
	1738	187	0.187
	1802	162	0.162
	1090	183	0.183
	1304	173	0.173
	1641	159	0.159
	1455	231	0.231
	1279	339	0.339
	1501	325	0.325
	1306	322	0.322
	1587	163	0.163
	1380	182	0.182
	2074	194	0.194
	1565	212	0.212
	1022	166	0.166
	1675	155	0.155
	1591	361	0.361
	1302	219	0.219
	2183	261	0.261
	1412	234	0.234
	1138	242	0.242
	1546	352	0.352
	1727	263	0.263
	1447	311	0.311
	2379	153	0.153
	1902	273	0.273
	2301	190	0.19
	1736	198	0.198
	1840	217	0.217
	1810	123	0.123
	1724	207	0.207
	1708	246	0.246
	2099	362	0.362
	2189	236	0.236
	1732	342	0.342
	1887	269	0.269
	2410	347	0.347
	2915	160	0.16
	2064	296	0.296
	2999	271	0.271
	1448	285	0.285
	1694	302	0.302
	2439	278	0.278
	2296	267	0.267
	2253	303	0.303
	2344	354	0.354
	1997	315	0.315
	2845	249	0.249
	2410	297	0.297
	1982	288	0.288
	2361	298	0.298
	2690	373	0.373
	2432	243	0.243
	1530	393	0.393
	1622	358	0.358
	2827	328	0.328
	2427	347	0.347
	3106	278	0.278
	2618	455	0.455
	2158	270	0.27
	3652	259	0.259
	2041	306	0.306
	2485	251	0.251
	2823	470	0.47
	2093	354	0.354
	1990	329	0.329
	1930	347	0.347
	3149	222	0.222
	2710	334	0.334
	3377	467	0.467
	3109	344	0.344
	2986	242	0.242
	2516	273	0.273
	3316	310	0.31
	2525	102	0.102
	2957	81	0.081
	3572	306	0.306
	3327	334	0.334
	2526	255	0.255
	1897	311	0.311
	3770	178	0.178
	2927	221	0.221
	4794	141	0.141
	3130	368	0.368
	3065	273	0.273
	2014	340	0.34
	2071	349	0.349
	2942	314	0.314
	2931	390	0.39
	3241	360	0.36
	3945	266	0.266
	4573	272	0.272
	3353	312	0.312
	4573	321	0.321
	4524	295	0.295
	3598	274	0.274
	2242	312	0.312
	2043	393	0.393
	4328	349	0.349
	3528	376	0.376
	3244	410	0.41
	3278	372	0.372
	3825	317	0.317
	3965	378	0.378
	3304	340	0.34
	3941	349	0.349
	3455	251	0.251
	3489	236	0.236
	4369	447	0.447
	2892	259	0.259
	3496	289	0.289
	3020	347	0.347
	3133	332	0.332
	3908	509	0.509
	5647	245	0.245
	4193	323	0.323
	4418	496	0.496
	2663	335	0.335
	4456	248	0.248
	6208	319	0.319
	4166	305	0.305
	4586	257	0.257
	4740	388	0.388
	5043	366	0.366
	4251	386	0.386
	5853	460	0.46
	4342	332	0.332
	5874	345	0.345
	5878	287	0.287
	3598	285	0.285
	4501	312	0.312
	4598	276	0.276
	3879	291	0.291
	4415	376	0.376
	4213	300	0.3
	4577	680	0.68
	6162	753	0.753
	3903	368	0.368
	5344	340	0.34
	5357	349	0.349
	5843	362	0.362
	5129	398	0.398
	5119	366	0.366
	3309	498	0.498
	4664	655	0.655
	6886	316	0.316
	5688	339	0.339
	7315	421	0.421
	6179	379	0.379
	5055	398	0.398
	4390	400	0.4
	6235	394	0.394
	4647	375	0.375
	5645	349	0.349
	5767	420	0.42
	6550	425	0.425
	7462	624	0.624
	5494	394	0.394
	4676	884	0.884
	7064	373	0.373
	7207	387	0.387
	6463	383	0.383
	6432	372	0.372
	6986	619	0.619
	4659	399	0.399
	5809	967	0.967
	5942	303	0.303
	6091	406	0.406
	4277	545	0.545
	6367	237	0.237
	7046	311	0.311
	5554	310	0.31
	6505	268	0.268
	7011	544	0.544
	5416	252	0.252
	7797	815	0.815
	6765	499	0.499
	7773	594	0.594
	7930	737	0.737
	6485	505	0.505
	6304	386	0.386
	8124	525	0.525
	8447	409	0.409
	9823	380	0.38
	7825	427	0.427
	8690	363	0.363
	9081	554	0.554
	7743	337	0.337
	9887	403	0.403
	8605	405	0.405
	9469	358	0.358
	9571	352	0.352
	9873	590	0.59
	8789	505	0.505
	9280	520	0.52
	7680	455	0.455
	8854	397	0.397
	9763	345	0.345
	8442	372	0.372
	7730	360	0.36
	7299	262	0.262
	6754	504	0.504
	8943	610	0.61
	8864	410	0.41
	8051	513	0.513
	10006	380	0.38
	10641	393	0.393
	9102	508	0.508
	11918	361	0.361
	12286	622	0.622
	10491	335	0.335
	11620	374	0.374
	8180	352	0.352
	11554	335	0.335
	7620	471	0.471
	8354	460	0.46
	11333	547	0.547
	12240	631	0.631
	10786	538	0.538
	8486	394	0.394
	11922	373	0.373
	11684	483	0.483
	15419	329	0.329
	11036	511	0.511
	10716	439	0.439
	13499	311	0.311
	9421	352	0.352
	10592	521	0.521
	11425	468	0.468
	9312	605	0.605
	10802	403	0.403
	11200	290	0.29
	15169	375	0.375
	10585	405	0.405
	14890	394	0.394
	10646	564	0.564
	12780	323	0.323
	12256	398	0.398
	11927	500	0.5
	13513	332	0.332
	10609	467	0.467
	15236	330	0.33
	13270	538	0.538
	12578	335	0.335
	15277	409	0.409
	15444	392	0.392
	15133	495	0.495
	9994	501	0.501
	13954	372	0.372
	15768	687	0.687
	13583	660	0.66
	15211	580	0.58
	12815	377	0.377
	18668	478	0.478
	18213	498	0.498
	14317	496	0.496
	12762	327	0.327
	13750	314	0.314
	17448	523	0.523
	18095	447	0.447
	16223	464	0.464
	10096	472	0.472
	19896	467	0.467
	14274	782	0.782
	13735	680	0.68
	13405	754	0.754
	17577	596	0.596
	19897	403	0.403
	19059	545	0.545
	17361	496	0.496
	19184	489	0.489
	19170	887	0.887
	15682	640	0.64
	19828	423	0.423
	17223	376	0.376
	15241	438	0.438
	16082	628	0.628
	20488	412	0.412
	17350	457	0.457
	13496	595	0.595
	19176	536	0.536
	16413	417	0.417
	23725	405	0.405
	18321	571	0.571
	20977	374	0.374
	20941	336	0.336
	17608	529	0.529
	22229	396	0.396
	18231	491	0.491
	21573	434	0.434
	19813	636	0.636
	23021	391	0.391
	16315	395	0.395
	20209	626	0.626
	21558	412	0.412
	21030	417	0.417
	18981	423	0.423
	17188	530	0.53
	24530	854	0.854
	22710	742	0.742
	22119	647	0.647
	21825	411	0.411
	23712	560	0.56
	26125	523	0.523
	22063	799	0.799
	23810	530	0.53
	20504	396	0.396
	24629	499	0.499
	26110	629	0.629
	21833	662	0.662
	27159	446	0.446
	25958	599	0.599
	22759	633	0.633
	23032	479	0.479
	21445	371	0.371
	25195	445	0.445
	23179	492	0.492
	25334	427	0.427
	26503	394	0.394
	25940	417	0.417
	31020	619	0.619
	27925	554	0.554
	29549	645	0.645
	30624	760	0.76
	28940	432	0.432
	25856	651	0.651
	26246	394	0.394
	29275	620	0.62
	22996	596	0.596
	31469	454	0.454
	29015	572	0.572
	26400	397	0.397
	30795	444	0.444
	31563	579	0.579
	25741	688	0.688
	38177	461	0.461
	37148	576	0.576
	37056	581	0.581
	31738	569	0.569
	36385	526	0.526
	27643	453	0.453
	29401	415	0.415
	35966	446	0.446
	38101	448	0.448
	31260	574	0.574
	36457	604	0.604
	32527	442	0.442
	36090	448	0.448
	37964	781	0.781
	32241	448	0.448
	40264	431	0.431
	35916	580	0.58
	38203	601	0.601
	36978	511	0.511
	39707	667	0.667
	34715	426	0.426
	34536	622	0.622
	32316	529	0.529
	39552	503	0.503
	41938	539	0.539
	37571	638	0.638
	34463	604	0.604
	32917	483	0.483
	40334	633	0.633
	42185	616	0.616
	46657	690	0.69
	44126	564	0.564
	42258	585	0.585
	36643	678	0.678
	38792	726	0.726
	41085	556	0.556
	45181	537	0.537
	40053	546	0.546
	44013	708	0.708
	48319	803	0.803
	45533	537	0.537
	47218	671	0.671
	48436	682	0.682
	48138	871	0.871
	48955	793	0.793
	45857	659	0.659
	42468	609	0.609
	49319	786	0.786
	46435	437	0.437
	44872	580	0.58
	50874	572	0.572
	49804	627	0.627
	46303	882	0.882
	62997	740	0.74
	56593	477	0.477
	61890	645	0.645
	62337	984	0.984
	46728	620	0.62
	61476	865	0.865
	53506	587	0.587
	54257	416	0.416
	54508	517	0.517
	62788	535	0.535
	62444	643	0.643
	57271	737	0.737
	52317	493	0.493
	56674	674	0.674
	54240	603	0.603
	51707	729	0.729
	52530	816	0.816
	52540	574	0.574
	53714	819	0.819
	50618	579	0.579
	58294	744	0.744
	61881	773	0.773
	58231	686	0.686
	53773	639	0.639
	64093	630	0.63
	58747	712	0.712
	71361	813	0.813
	69533	831	0.831
	65604	726	0.726
	78458	825	0.825
	65908	708	0.708
	65192	693	0.693
	66804	828	0.828
	68488	597	0.597
	68313	497	0.497
	71953	667	0.667
	78150	766	0.766
	77781	591	0.591
	74743	660	0.66
	73561	500	0.5
	77629	585	0.585
	69180	835	0.835
	75156	915	0.915
	71547	534	0.534
	68422	568	0.568
	65651	516	0.516
	77252	660	0.66
	66436	702	0.702
	86958	509	0.509
	77606	785	0.785
	76200	609	0.609
	96652	609	0.609
	83541	493	0.493
	96533	766	0.766
	83690	450	0.45
	86680	587	0.587
	97019	570	0.57
	93024	607	0.607
	96143	632	0.632
	81078	541	0.541
	79875	445	0.445
	99751	595	0.595
	84967	436	0.436
	99269	619	0.619
	85053	453	0.453
	93929	631	0.631
	96054	513	0.513
	88633	486	0.486
	79808	482	0.482
	91791	469	0.469
	82845	441	0.441
	96615	595	0.595
	86230	435	0.435
	99071	311	0.311
	81509	364	0.364
	99215	225	0.225
	82934	147	0.147
	92002	203	0.203
	94028	161	0.161
	83193	104	0.104
	99342	99	0.099

## Sheet: GET 50 Clients (2)
	GET
	Payload Length (bytes)	Response Time (ms)	Response Time (sec)
	17	204	0.204
	13	205	0.205
	12	193	0.193
	16	223	0.223
	12	238	0.238
	12	203	0.203
	15	245	0.245
	16	255	0.255
	16	196	0.196
	12	213	0.213
	14	187	0.187
	12	291	0.291
	16	175	0.175
	12	254	0.254
	15	291	0.291
	12	249	0.249
	13	230	0.23
	16	302	0.302
	15	224	0.224
	14	294	0.294
	15	298	0.298
	12	258	0.258
	14	296	0.296
	14	251	0.251
	15	219	0.219
	14	318	0.318
	13	242	0.242
	13	271	0.271
	13	309	0.309
	12	248	0.248
	16	309	0.309
	15	270	0.27
	13	305	0.305
	17	248	0.248
	13	346	0.346
	14	278	0.278
	16	276	0.276
	15	369	0.369
	12	336	0.336
	17	354	0.354
	15	327	0.327
	13	400	0.4
	13	263	0.263
	13	360	0.36
	17	149	0.149
	23	131	0.131
	20	178	0.178
	24	141	0.141
	24	150	0.15
	14	179	0.179
	23	171	0.171
	25	196	0.196
	14	237	0.237
	16	287	0.287
	13	192	0.192
	13	291	0.291
	14	290	0.29
	16	304	0.304
	15	274	0.274
	26	254	0.254
	26	244	0.244
	24	443	0.443
	18	316	0.316
	19	463	0.463
	30	162	0.162
	20	538	0.538
	26	542	0.542
	23	211	0.211
	40	146	0.146
	24	522	0.522
	24	229	0.229
	24	620	0.62
	23	407	0.407
	20	325	0.325
	25	562	0.562
	38	202	0.202
	25	239	0.239
	23	364	0.364
	23	579	0.579
	19	436	0.436
	20	358	0.358
	19	331	0.331
	26	420	0.42
	25	564	0.564
	18	228	0.228
	21	302	0.302
	24	572	0.572
	18	428	0.428
	19	518	0.518
	30	352	0.352
	32	346	0.346
	18	488	0.488
	22	749	0.749
	24	595	0.595
	29	244	0.244
	19	476	0.476
	27	743	0.743
	24	440	0.44
	23	402	0.402
	22	612	0.612
	26	764	0.764
	32	365	0.365
	18	756	0.756
	31	211	0.211
	35	254	0.254
	24	580	0.58
	33	157	0.157
	27	152	0.152
	35	130	0.13
	34	183	0.183
	39	152	0.152
	25	404	0.404
	19	618	0.618
	31	367	0.367
	20	695	0.695
	18	421	0.421
	23	413	0.413
	39	384	0.384
	29	402	0.402
	38	582	0.582
	30	554	0.554
	28	524	0.524
	31	655	0.655
	32	650	0.65
	30	566	0.566
	33	479	0.479
	40	494	0.494
	37	587	0.587
	31	548	0.548
	35	592	0.592
	29	627	0.627
	39	586	0.586
	31	516	0.516
	55	275	0.275
	48	264	0.264
	41	470	0.47
	42	214	0.214
	27	499	0.499
	57	249	0.249
	42	215	0.215
	33	366	0.366
	27	476	0.476
	39	470	0.47
	35	364	0.364
	51	252	0.252
	46	269	0.269
	51	289	0.289
	38	471	0.471
	37	373	0.373
	61	322	0.322
	64	305	0.305
	57	269	0.269
	27	376	0.376
	41	710	0.71
	32	656	0.656
	27	684	0.684
	38	596	0.596
	47	281	0.281
	35	648	0.648
	27	565	0.565
	49	760	0.76
	57	633	0.633
	50	646	0.646
	51	480	0.48
	45	464	0.464
	43	526	0.526
	46	507	0.507
	60	546	0.546
	48	494	0.494
	39	960	0.96
	39	1048	1.048
	52	446	0.446
	31	980	0.98
	44	544	0.544
	59	459	0.459
	32	937	0.937
	54	873	0.873
	63	880	0.88
	60	492	0.492
	42	309	0.309
	59	359	0.359
	75	245	0.245
	62	458	0.458
	52	390	0.39
	78	502	0.502
	61	368	0.368
	44	391	0.391
	51	464	0.464
	82	259	0.259
	54	294	0.294
	81	289	0.289
	56	465	0.465
	63	370	0.37
	48	342	0.342
	55	324	0.324
	77	261	0.261
	87	278	0.278
	44	346	0.346
	50	568	0.568
	49	406	0.406
	46	400	0.4
	62	291	0.291
	50	551	0.551
	42	559	0.559
	43	449	0.449
	64	539	0.539
	43	660	0.66
	92	340	0.34
	89	487	0.487
	95	666	0.666
	85	422	0.422
	78	466	0.466
	90	503	0.503
	67	459	0.459
	86	533	0.533
	96	439	0.439
	86	376	0.376
	72	381	0.381
	79	369	0.369
	68	511	0.511
	95	389	0.389
	89	471	0.471
	74	508	0.508
	93	529	0.529
	70	637	0.637
	85	437	0.437
	88	398	0.398
	73	432	0.432
	81	368	0.368
	68	390	0.39
	81	433	0.433
	82	390	0.39
	80	409	0.409
	78	576	0.576
	70	625	0.625
	66	552	0.552
	71	430	0.43
	101	521	0.521
	67	543	0.543
	90	494	0.494
	75	557	0.557
	76	507	0.507
	90	477	0.477
	86	435	0.435
	69	468	0.468
	157	388	0.388
	94	487	0.487
	96	463	0.463
	71	451	0.451
	112	409	0.409
	90	397	0.397
	102	429	0.429
	131	333	0.333
	123	328	0.328
	88	350	0.35
	108	244	0.244
	107	277	0.277
	102	234	0.234
	116	222	0.222
	121	204	0.204
	159	177	0.177
	123	221	0.221
	135	149	0.149
	109	208	0.208
	141	253	0.253
	99	373	0.373
	107	417	0.417
	150	564	0.564
	131	445	0.445
	127	479	0.479
	145	454	0.454
	144	464	0.464
	157	542	0.542
	132	507	0.507
	130	630	0.63
	127	685	0.685
	114	662	0.662
	109	577	0.577
	125	485	0.485
	120	518	0.518
	117	479	0.479
	147	596	0.596
	125	521	0.521
	154	556	0.556
	140	630	0.63
	156	189	0.189
	103	447	0.447
	235	263	0.263
	140	332	0.332
	187	398	0.398
	178	239	0.239
	113	420	0.42
	189	376	0.376
	252	389	0.389
	122	477	0.477
	112	475	0.475
	136	314	0.314
	203	222	0.222
	192	423	0.423
	204	263	0.263
	150	772	0.772
	234	220	0.22
	160	618	0.618
	143	329	0.329
	194	525	0.525
	146	520	0.52
	222	659	0.659
	180	478	0.478
	167	470	0.47
	147	437	0.437
	129	697	0.697
	174	486	0.486
	212	540	0.54
	204	746	0.746
	127	647	0.647
	200	288	0.288
	249	324	0.324
	209	332	0.332
	180	349	0.349
	169	222	0.222
	246	167	0.167
	224	151	0.151
	162	220	0.22
	171	141	0.141
	175	191	0.191
	219	130	0.13
	174	217	0.217
	156	704	0.704
	103	402	0.402
	219	549	0.549
	172	511	0.511
	217	464	0.464
	249	482	0.482
	197	447	0.447
	205	580	0.58
	391	484	0.484
	161	541	0.541
	398	526	0.526
	263	536	0.536
	227	587	0.587
	213	656	0.656
	185	577	0.577
	189	554	0.554
	173	647	0.647
	247	548	0.548
	286	611	0.611
	175	549	0.549
	271	542	0.542
	378	201	0.201
	389	388	0.388
	328	187	0.187
	380	206	0.206
	173	383	0.383
	270	255	0.255
	272	192	0.192
	334	306	0.306
	338	376	0.376
	172	610	0.61
	201	498	0.498
	277	211	0.211
	396	345	0.345
	290	288	0.288
	385	600	0.6
	386	560	0.56
	360	657	0.657
	197	475	0.475
	192	238	0.238
	307	311	0.311
	392	585	0.585
	309	573	0.573
	310	297	0.297
	215	531	0.531
	322	487	0.487
	177	578	0.578
	381	421	0.421
	268	600	0.6
	326	695	0.695
	283	859	0.859
	401	524	0.524
	347	578	0.578
	304	586	0.586
	265	504	0.504
	368	536	0.536
	285	949	0.949
	311	711	0.711
	181	979	0.979
	394	715	0.715
	314	733	0.733
	459	599	0.599
	452	639	0.639
	576	628	0.628
	254	712	0.712
	357	533	0.533
	274	496	0.496
	282	448	0.448
	632	337	0.337
	401	304	0.304
	437	502	0.502
	471	639	0.639
	271	657	0.657
	257	709	0.709
	494	612	0.612
	270	536	0.536
	497	566	0.566
	577	558	0.558
	457	451	0.451
	519	486	0.486
	481	674	0.674
	618	623	0.623
	255	605	0.605
	309	903	0.903
	422	697	0.697
	421	710	0.71
	290	793	0.793
	259	676	0.676
	278	757	0.757
	358	825	0.825
	539	525	0.525
	630	819	0.819
	575	558	0.558
	447	514	0.514
	484	644	0.644
	401	712	0.712
	407	761	0.761
	534	565	0.565
	685	504	0.504
	420	442	0.442
	934	519	0.519
	426	470	0.47
	507	545	0.545
	331	487	0.487
	490	458	0.458
	846	574	0.574
	629	335	0.335
	661	322	0.322
	411	472	0.472
	680	661	0.661
	613	317	0.317
	517	312	0.312
	455	269	0.269
	553	258	0.258
	993	394	0.394
	984	274	0.274
	415	287	0.287
	625	390	0.39
	600	432	0.432
	411	492	0.492
	491	425	0.425
	628	656	0.656
	586	353	0.353
	890	415	0.415
	610	551	0.551
	400	542	0.542
	502	559	0.559
	976	400	0.4
	696	688	0.688
	959	703	0.703
	1290	401	0.401
	884	465	0.465
	882	492	0.492
	646	393	0.393
	860	572	0.572
	722	545	0.545
	985	478	0.478
	620	608	0.608
	990	554	0.554
	855	477	0.477
	771	661	0.661
	623	679	0.679
	749	746	0.746
	960	437	0.437
	461	513	0.513
	912	689	0.689
	1093	449	0.449
	659	527	0.527
	953	467	0.467
	921	345	0.345
	1391	370	0.37
	1126	314	0.314
	1291	656	0.656
	698	441	0.441
	805	680	0.68
	1372	468	0.468
	1484	560	0.56
	654	617	0.617
	692	647	0.647
	633	682	0.682
	847	951	0.951
	404	899	0.899
	708	990	0.99
	668	870	0.87
	840	788	0.788
	900	819	0.819
	948	1012	1.012
	764	994	0.994
	1567	888	0.888
	740	1078	1.078
	663	679	0.679
	845	722	0.722
	755	677	0.677
	1339	714	0.714
	1096	465	0.465
	1019	412	0.412
	1101	524	0.524
	1072	936	0.936
	1010	722	0.722
	1029	732	0.732
	1514	685	0.685
	1081	592	0.592
	901	598	0.598
	1222	614	0.614
	1784	744	0.744
	785	838	0.838
	1395	792	0.792
	1564	833	0.833
	1027	810	0.81
	1439	699	0.699
	1296	796	0.796
	2483	605	0.605
	830	627	0.627
	1257	601	0.601
	1713	643	0.643
	676	930	0.93
	1029	827	0.827
	1064	792	0.792
	718	881	0.881
	949	905	0.905
	1419	957	0.957
	1429	802	0.802
	1578	802	0.802
	1259	782	0.782
	1114	842	0.842
	2388	1022	1.022
	1046	1028	1.028
	1055	913	0.913
	1116	755	0.755
	1945	791	0.791
	1183	844	0.844
	1417	835	0.835
	1344	776	0.776
	1017	738	0.738
	1713	751	0.751
	1575	792	0.792
	2049	702	0.702
	1847	765	0.765
	1972	1213	1.213
	1512	907	0.907
	1375	957	0.957
	1126	871	0.871
	1126	863	0.863
	1233	919	0.919
	1840	730	0.73
	1602	756	0.756
	1731	747	0.747
	1053	839	0.839
	1306	932	0.932
	1958	898	0.898
	952	1671	1.671
	1088	837	0.837
	1909	819	0.819
	2202	834	0.834
	1705	918	0.918
	3286	754	0.754
	2312	766	0.766
	1886	954	0.954
	1644	950	0.95
	2293	892	0.892
	3755	862	0.862
	1076	939	0.939
	2217	998	0.998
	2478	887	0.887
	2113	1220	1.22
	2195	1008	1.008
	2397	999	0.999
	1085	1516	1.516
	1911	690	0.69
	1722	728	0.728
	3031	762	0.762
	2095	579	0.579
	2027	677	0.677
	1954	742	0.742
	2058	704	0.704
	1801	574	0.574
	2151	728	0.728
	3401	683	0.683
	2089	651	0.651
	1978	1127	1.127
	2031	694	0.694
	2918	619	0.619
	2392	642	0.642
	2289	694	0.694
	3036	1279	1.279
	2115	674	0.674
	1904	661	0.661
	2341	766	0.766
	3393	651	0.651
	1685	701	0.701
	1811	764	0.764
	2175	702	0.702
	1786	724	0.724
	2794	650	0.65
	3042	717	0.717
	1836	777	0.777
	1666	836	0.836
	3329	849	0.849
	2740	766	0.766
	3280	797	0.797
	2974	802	0.802
	1429	1309	1.309
	2380	1248	1.248
	3668	700	0.7
	3786	1148	1.148
	2994	781	0.781
	4900	796	0.796
	5751	762	0.762
	4993	761	0.761
	3947	806	0.806
	3409	778	0.778
	3358	761	0.761
	3351	725	0.725
	2770	765	0.765
	3114	748	0.748
	3830	792	0.792
	1706	1145	1.145
	2729	767	0.767
	2789	1338	1.338
	2712	721	0.721
	5046	823	0.823
	2585	798	0.798
	2661	868	0.868
	3562	836	0.836
	2915	1360	1.36
	3222	837	0.837
	3407	860	0.86
	2929	857	0.857
	3171	797	0.797
	5800	796	0.796
	3951	726	0.726
	3188	797	0.797
	4024	835	0.835
	3988	779	0.779
	4197	869	0.869
	3746	922	0.922
	2084	833	0.833
	3092	1476	1.476
	2566	1549	1.549
	5486	779	0.779
	3261	1346	1.346
	3758	692	0.692
	3327	783	0.783
	2994	805	0.805
	4045	775	0.775
	5830	768	0.768
	3482	1364	1.364
	6908	748	0.748
	6004	763	0.763
	4844	803	0.803
	3997	784	0.784
	3416	742	0.742
	5244	661	0.661
	5014	1204	1.204
	2899	1386	1.386
	4123	803	0.803
	5027	710	0.71
	6291	718	0.718
	5961	730	0.73
	4836	682	0.682
	6297	688	0.688
	4327	672	0.672
	4785	747	0.747
	5995	632	0.632
	4305	672	0.672
	2681	1457	1.457
	4276	656	0.656
	3989	735	0.735
	4972	654	0.654
	4244	1286	1.286
	2860	1250	1.25
	4629	650	0.65
	4616	671	0.671
	5252	643	0.643
	6680	613	0.613
	4960	625	0.625
	4807	638	0.638
	4357	676	0.676
	4423	1819	1.819
	5494	638	0.638
	7377	689	0.689
	4141	691	0.691
	7613	1319	1.319
	3973	1244	1.244
	4386	596	0.596
	5385	611	0.611
	4061	1372	1.372
	5225	659	0.659
	4389	650	0.65
	7176	656	0.656
	5530	1398	1.398
	4376	1196	1.196
	7473	638	0.638
	7163	595	0.595
	7278	1155	1.155
	5039	587	0.587
	4917	1686	1.686
	7235	522	0.522
	7000	597	0.597
	3564	1132	1.132
	6622	538	0.538
	6844	523	0.523
	8074	1065	1.065
	8115	1141	1.141
	9642	970	0.97
	6985	463	0.463
	6589	997	0.997
	8306	988	0.988
	6518	424	0.424
	7835	1006	1.006
	6461	412	0.412
	6770	556	0.556
	8020	1030	1.03
	6730	1002	1.002
	7204	948	0.948
	10372	981	0.981
	6747	495	0.495
	8798	923	0.923
	7091	916	0.916
	9000	919	0.919
	8330	1494	1.494
	7973	958	0.958
	6851	884	0.884
	9766	1466	1.466
	8549	1505	1.505
	7884	916	0.916
	9746	903	0.903
	4899	933	0.933
	9375	986	0.986
	7599	996	0.996
	10598	818	0.818
	9864	1368	1.368
	7461	951	0.951
	7834	1341	1.341
	9843	784	0.784
	9858	829	0.829
	9031	1321	1.321
	15618	834	0.834
	4933	1272	1.272
	6666	409	0.409
	9660	767	0.767
	8960	2182	2.182
	12764	1101	1.101
	8422	1138	1.138
	11346	769	0.769
	10128	796	0.796
	12617	1128	1.128
	11825	822	0.822
	12647	1143	1.143
	12283	746	0.746
	10957	753	0.753
	11480	1116	1.116
	12675	1063	1.063
	8062	747	0.747
	10526	713	0.713
	11698	760	0.76
	10012	1131	1.131
	10751	695	0.695
	7687	1109	1.109
	10123	1195	1.195
	10598	1121	1.121
	10027	638	0.638
	10050	741	0.741
	10438	655	0.655
	11437	676	0.676
	12067	646	0.646
	11662	748	0.748
	14098	1098	1.098
	10815	680	0.68
	14485	1043	1.043
	11901	1480	1.48
	11302	1085	1.085
	13967	697	0.697
	12339	799	0.799
	15579	1159	1.159
	14975	1060	1.06
	12657	1979	1.979
	17595	1144	1.144
	13483	829	0.829
	14644	1048	1.048
	11245	1073	1.073
	12384	1030	1.03
	14991	1771	1.771
	12264	1512	1.512
	12827	810	0.81
	11328	836	0.836
	12455	1082	1.082
	11897	814	0.814
	10443	1130	1.13
	21254	1139	1.139
	23143	1135	1.135
	21008	1094	1.094
	10088	735	0.735
	22270	1082	1.082
	22119	1081	1.081
	19526	1041	1.041
	18028	1329	1.329
	11359	1277	1.277
	12318	953	0.953
	22940	958	0.958
	10207	1600	1.6
	23185	948	0.948
	15909	1301	1.301
	19582	857	0.857
	23750	1262	1.262
	17326	1210	1.21
	24006	1227	1.227
	19267	1216	1.216
	20095	1567	1.567
	19867	1232	1.232
	16076	1573	1.573
	22084	1246	1.246
	16305	861	0.861
	18768	851	0.851
	23479	1198	1.198
	19116	1229	1.229
	16736	804	0.804
	18751	1126	1.126
	18586	1137	1.137
	24054	1182	1.182
	17507	1172	1.172
	16113	788	0.788
	18464	1123	1.123
	17219	1106	1.106
	24176	1521	1.521
	23966	1067	1.067
	24290	1135	1.135
	17603	1079	1.079
	18073	1504	1.504
	16620	1406	1.406
	24205	1466	1.466
	17518	1087	1.087
	21991	1082	1.082
	23697	1118	1.118
	16227	1078	1.078
	19593	1041	1.041
	20971	750	0.75
	31549	1242	1.242
	23062	1188	1.188
	17340	961	0.961
	24445	1964	1.964
	35351	1148	1.148
	21617	1037	1.037
	28453	1043	1.043
	31178	959	0.959
	33095	1188	1.188
	26234	952	0.952
	19257	903	0.903
	30812	887	0.887
	26422	842	0.842
	26601	1357	1.357
	35214	1087	1.087
	26480	1101	1.101
	27390	842	0.842
	28876	852	0.852
	28456	775	0.775
	29463	1078	1.078
	34486	1105	1.105
	32338	1318	1.318
	28723	1383	1.383
	31512	1082	1.082
	32265	979	0.979
	30548	995	0.995
	34676	1299	1.299
	25155	788	0.788
	37293	1246	1.246
	39444	1272	1.272
	25438	1025	1.025
	30549	1001	1.001
	30268	1011	1.011
	30427	973	0.973
	26194	919	0.919
	32004	777	0.777
	33776	1466	1.466
	35975	1147	1.147
	38460	1099	1.099
	32511	1152	1.152
	31323	1097	1.097
	37780	1156	1.156
	37346	1393	1.393
	28502	791	0.791
	27827	778	0.778
	31924	1687	1.687
	25596	1140	1.14
	31297	1393	1.393
	31646	1639	1.639
	33677	1214	1.214
	30979	1347	1.347
	33996	1170	1.17
	33663	1221	1.221
	29118	1817	1.817
	45118	1342	1.342
	39871	1282	1.282
	36221	1452	1.452
	40276	934	0.934
	53061	1232	1.232
	42419	1160	1.16
	40968	1124	1.124
	51747	1284	1.284
	43177	1122	1.122
	43212	1456	1.456
	51852	1096	1.096
	50048	1641	1.641
	53191	1092	1.092
	58964	1504	1.504
	60069	1618	1.618
	49060	1470	1.47
	62717	1476	1.476
	55138	1273	1.273
	43405	1085	1.085
	48842	1078	1.078
	40413	1037	1.037
	60100	1559	1.559
	43932	1189	1.189
	50328	1021	1.021
	58567	1382	1.382
	56310	1322	1.322
	56445	1301	1.301
	54257	1471	1.471
	47672	926	0.926
	51588	1322	1.322
	52501	1079	1.079
	41270	840	0.84
	56643	1291	1.291
	49926	1287	1.287
	54643	1243	1.243
	47109	933	0.933
	53579	920	0.92
	56367	962	0.962
	61150	1212	1.212
	56689	1177	1.177
	61519	1146	1.146
	62886	1155	1.155
	56066	1044	1.044
	62664	1956	1.956
	56073	1718	1.718
	59927	1731	1.731
	45829	1560	1.56
	40642	848	0.848
	50620	1175	1.175
	47366	1197	1.197
	65363	1052	1.052
	67509	1004	1.004
	61738	1264	1.264
	77172	1062	1.062
	65049	904	0.904
	77093	1007	1.007
	68899	1170	1.17
	69925	772	0.772
	77412	1295	1.295
	71394	810	0.81
	70791	1156	1.156
	68194	1042	1.042
	82003	898	0.898
	77716	1033	1.033
	91432	1410	1.41
	63308	644	0.644
	64235	1185	1.185
	95299	1240	1.24
	64199	1155	1.155
	99312	1358	1.358
	92223	1108	1.108
	89504	1237	1.237
	85968	1176	1.176
	86942	1627	1.627
	74438	982	0.982
	77873	875	0.875
	83142	1112	1.112
	65276	987	0.987
	99958	1488	1.488
	86508	832	0.832
	74759	810	0.81
	79526	831	0.831
	98334	1114	1.114
	80896	1071	1.071
	68518	787	0.787
	63257	525	0.525
	72299	417	0.417
	88723	415	0.415
	93699	513	0.513
	75040	548	0.548
	93059	749	0.749
	79919	478	0.478
	68771	331	0.331
	80910	435	0.435
	99866	480	0.48
	65441	266	0.266
	81209	428	0.428
	76896	334	0.334
	80788	459	0.459
	90910	121	0.121
	88484	135	0.135
	967	52	0.052

## Sheet: GET 100 Clients (2)
	GET
	Payload Length (bytes)	Response Time (ms)	Response Time (sec)
	17	443	0.443
	20	431	0.431
	20	494	0.494
	15	459	0.459
	15	483	0.483
	24	447	0.447
	22	440	0.44
	12	464	0.464
	25	425	0.425
	18	421	0.421
	14	403	0.403
	12	481	0.481
	23	449	0.449
	13	445	0.445
	15	500	0.5
	20	488	0.488
	22	390	0.39
	15	406	0.406
	18	440	0.44
	16	381	0.381
	20	446	0.446
	14	455	0.455
	15	373	0.373
	12	365	0.365
	14	373	0.373
	13	372	0.372
	12	416	0.416
	22	452	0.452
	21	391	0.391
	19	370	0.37
	12	282	0.282
	20	333	0.333
	24	453	0.453
	14	284	0.284
	23	303	0.303
	25	495	0.495
	12	480	0.48
	17	454	0.454
	13	394	0.394
	12	487	0.487
	26	501	0.501
	18	408	0.408
	13	284	0.284
	19	323	0.323
	22	449	0.449
	12	555	0.555
	22	681	0.681
	12	518	0.518
	21	465	0.465
	15	559	0.559
	12	496	0.496
	19	590	0.59
	12	580	0.58
	12	653	0.653
	14	686	0.686
	21	481	0.481
	24	536	0.536
	14	576	0.576
	13	733	0.733
	23	500	0.5
	22	540	0.54
	25	549	0.549
	15	761	0.761
	12	661	0.661
	26	481	0.481
	12	616	0.616
	17	526	0.526
	26	523	0.523
	14	592	0.592
	18	603	0.603
	16	548	0.548
	20	736	0.736
	21	586	0.586
	26	646	0.646
	15	690	0.69
	18	581	0.581
	16	560	0.56
	25	597	0.597
	12	863	0.863
	21	781	0.781
	13	644	0.644
	14	604	0.604
	23	568	0.568
	19	688	0.688
	17	636	0.636
	15	664	0.664
	22	818	0.818
	13	722	0.722
	13	749	0.749
	17	672	0.672
	16	640	0.64
	12	636	0.636
	35	450	0.45
	59	443	0.443
	57	441	0.441
	44	451	0.451
	40	471	0.471
	56	515	0.515
	56	526	0.526
	45	505	0.505
	40	472	0.472
	50	490	0.49
	62	499	0.499
	14	691	0.691
	24	630	0.63
	51	195	0.195
	64	189	0.189
	36	248	0.248
	22	658	0.658
	25	859	0.859
	18	836	0.836
	15	653	0.653
	18	675	0.675
	36	393	0.393
	35	411	0.411
	61	495	0.495
	61	380	0.38
	13	608	0.608
	40	396	0.396
	31	421	0.421
	43	423	0.423
	51	842	0.842
	40	760	0.76
	32	862	0.862
	55	780	0.78
	43	802	0.802
	48	747	0.747
	52	751	0.751
	40	836	0.836
	30	811	0.811
	28	870	0.87
	45	821	0.821
	63	893	0.893
	36	777	0.777
	30	878	0.878
	60	887	0.887
	55	650	0.65
	28	682	0.682
	29	683	0.683
	37	482	0.482
	55	434	0.434
	32	461	0.461
	44	480	0.48
	61	455	0.455
	62	482	0.482
	29	500	0.5
	53	601	0.601
	36	525	0.525
	37	534	0.534
	50	525	0.525
	31	488	0.488
	32	591	0.591
	39	573	0.573
	30	624	0.624
	46	562	0.562
	38	591	0.591
	46	576	0.576
	38	602	0.602
	51	522	0.522
	41	499	0.499
	60	630	0.63
	36	901	0.901
	58	735	0.735
	37	854	0.854
	39	799	0.799
	32	705	0.705
	50	597	0.597
	38	606	0.606
	42	403	0.403
	43	507	0.507
	39	518	0.518
	54	403	0.403
	57	379	0.379
	41	440	0.44
	48	450	0.45
	56	365	0.365
	62	396	0.396
	31	360	0.36
	27	512	0.512
	36	498	0.498
	55	480	0.48
	48	337	0.337
	50	386	0.386
	89	321	0.321
	27	355	0.355
	42	347	0.347
	102	282	0.282
	62	830	0.83
	29	719	0.719
	31	485	0.485
	60	524	0.524
	55	987	0.987
	94	824	0.824
	27	1115	1.115
	88	839	0.839
	140	855	0.855
	122	878	0.878
	48	898	0.898
	34	914	0.914
	104	841	0.841
	41	986	0.986
	88	842	0.842
	65	876	0.876
	35	939	0.939
	70	866	0.866
	29	908	0.908
	148	879	0.879
	46	1064	1.064
	66	677	0.677
	76	677	0.677
	79	699	0.699
	143	689	0.689
	130	682	0.682
	114	850	0.85
	34	864	0.864
	56	910	0.91
	123	858	0.858
	67	873	0.873
	57	1035	1.035
	71	581	0.581
	122	499	0.499
	94	553	0.553
	84	393	0.393
	67	437	0.437
	118	562	0.562
	96	458	0.458
	71	484	0.484
	149	510	0.51
	148	504	0.504
	157	491	0.491
	145	516	0.516
	96	471	0.471
	138	547	0.547
	92	372	0.372
	145	358	0.358
	66	368	0.368
	100	365	0.365
	65	594	0.594
	148	739	0.739
	104	718	0.718
	99	533	0.533
	95	719	0.719
	76	713	0.713
	66	769	0.769
	100	639	0.639
	105	758	0.758
	159	656	0.656
	71	628	0.628
	66	677	0.677
	104	818	0.818
	77	699	0.699
	105	906	0.906
	97	654	0.654
	147	634	0.634
	130	712	0.712
	142	745	0.745
	159	715	0.715
	142	740	0.74
	158	738	0.738
	106	725	0.725
	77	701	0.701
	88	647	0.647
	76	671	0.671
	74	743	0.743
	117	787	0.787
	94	717	0.717
	105	679	0.679
	134	736	0.736
	74	844	0.844
	69	663	0.663
	116	695	0.695
	114	832	0.832
	111	671	0.671
	115	810	0.81
	98	685	0.685
	141	830	0.83
	116	799	0.799
	148	769	0.769
	108	712	0.712
	96	727	0.727
	80	807	0.807
	91	854	0.854
	110	791	0.791
	157	726	0.726
	106	1040	1.04
	120	1030	1.03
	82	710	0.71
	106	550	0.55
	262	406	0.406
	93	484	0.484
	279	513	0.513
	109	485	0.485
	259	509	0.509
	93	597	0.597
	332	466	0.466
	72	837	0.837
	211	455	0.455
	394	416	0.416
	268	430	0.43
	77	655	0.655
	287	546	0.546
	98	643	0.643
	85	836	0.836
	74	909	0.909
	302	844	0.844
	195	875	0.875
	77	1032	1.032
	369	862	0.862
	293	860	0.86
	240	894	0.894
	229	858	0.858
	91	1035	1.035
	69	1072	1.072
	114	1068	1.068
	252	919	0.919
	282	636	0.636
	254	720	0.72
	394	622	0.622
	298	943	0.943
	170	857	0.857
	339	670	0.67
	264	979	0.979
	275	890	0.89
	248	759	0.759
	191	671	0.671
	167	820	0.82
	201	811	0.811
	259	926	0.926
	272	894	0.894
	272	919	0.919
	212	852	0.852
	278	794	0.794
	293	943	0.943
	231	842	0.842
	293	888	0.888
	226	611	0.611
	385	867	0.867
	197	621	0.621
	176	683	0.683
	323	679	0.679
	192	603	0.603
	368	698	0.698
	378	587	0.587
	239	631	0.631
	199	589	0.589
	184	647	0.647
	212	687	0.687
	226	672	0.672
	220	627	0.627
	258	614	0.614
	265	601	0.601
	267	677	0.677
	237	620	0.62
	284	633	0.633
	165	610	0.61
	202	657	0.657
	239	871	0.871
	190	845	0.845
	195	694	0.694
	252	877	0.877
	160	799	0.799
	359	743	0.743
	227	660	0.66
	226	489	0.489
	182	639	0.639
	340	478	0.478
	827	390	0.39
	190	524	0.524
	211	554	0.554
	230	577	0.577
	243	473	0.473
	170	497	0.497
	167	395	0.395
	354	570	0.57
	740	384	0.384
	174	464	0.464
	235	528	0.528
	302	672	0.672
	214	885	0.885
	531	636	0.636
	449	667	0.667
	182	820	0.82
	520	829	0.829
	171	1033	1.033
	270	803	0.803
	577	841	0.841
	263	1046	1.046
	232	883	0.883
	461	846	0.846
	279	856	0.856
	197	880	0.88
	235	863	0.863
	269	841	0.841
	347	1032	1.032
	181	948	0.948
	221	1050	1.05
	233	902	0.902
	199	879	0.879
	172	930	0.93
	446	671	0.671
	419	711	0.711
	404	616	0.616
	421	654	0.654
	642	666	0.666
	281	733	0.733
	170	728	0.728
	589	645	0.645
	734	679	0.679
	995	659	0.659
	169	777	0.777
	705	826	0.826
	301	877	0.877
	817	866	0.866
	199	967	0.967
	634	954	0.954
	769	895	0.895
	967	887	0.887
	351	866	0.866
	745	925	0.925
	167	1200	1.2
	424	521	0.521
	843	898	0.898
	704	934	0.934
	595	795	0.795
	816	802	0.802
	632	792	0.792
	603	819	0.819
	903	671	0.671
	456	680	0.68
	649	821	0.821
	832	724	0.724
	959	628	0.628
	459	676	0.676
	842	640	0.64
	889	706	0.706
	494	680	0.68
	858	678	0.678
	842	660	0.66
	593	656	0.656
	809	661	0.661
	461	727	0.727
	464	739	0.739
	602	676	0.676
	402	654	0.654
	705	762	0.762
	950	845	0.845
	442	786	0.786
	943	715	0.715
	636	750	0.75
	472	842	0.842
	419	936	0.936
	476	770	0.77
	879	916	0.916
	419	1207	1.207
	586	634	0.634
	757	595	0.595
	412	581	0.581
	615	911	0.911
	575	891	0.891
	881	868	0.868
	675	748	0.748
	472	880	0.88
	960	803	0.803
	732	790	0.79
	584	835	0.835
	571	937	0.937
	534	997	0.997
	996	911	0.911
	931	976	0.976
	765	950	0.95
	985	937	0.937
	441	1194	1.194
	706	812	0.812
	715	816	0.816
	597	836	0.836
	906	1161	1.161
	670	644	0.644
	409	720	0.72
	2232	671	0.671
	1514	717	0.717
	815	665	0.665
	2243	803	0.803
	472	652	0.652
	1053	698	0.698
	514	855	0.855
	542	892	0.892
	830	838	0.838
	563	818	0.818
	1361	762	0.762
	1311	760	0.76
	2197	850	0.85
	2119	843	0.843
	452	864	0.864
	1029	893	0.893
	816	955	0.955
	428	938	0.938
	1751	915	0.915
	705	984	0.984
	1812	869	0.869
	2230	862	0.862
	820	892	0.892
	619	928	0.928
	811	973	0.973
	409	1093	1.093
	1516	898	0.898
	1888	897	0.897
	892	912	0.912
	1330	930	0.93
	1160	953	0.953
	1688	878	0.878
	1473	934	0.934
	1022	952	0.952
	513	1632	1.632
	547	1535	1.535
	2288	948	0.948
	1759	930	0.93
	2124	959	0.959
	1627	929	0.929
	405	1379	1.379
	1913	745	0.745
	1740	729	0.729
	1256	727	0.727
	1846	738	0.738
	1789	784	0.784
	2033	787	0.787
	1243	943	0.943
	1424	823	0.823
	1987	936	0.936
	414	1018	1.018
	1450	907	0.907
	1394	1008	1.008
	1259	1000	1
	1992	873	0.873
	1079	1022	1.022
	1909	921	0.921
	1430	920	0.92
	2140	874	0.874
	1193	1073	1.073
	1035	1002	1.002
	1478	887	0.887
	1854	1002	1.002
	2414	1062	1.062
	1432	987	0.987
	1727	899	0.899
	1912	1052	1.052
	1261	881	0.881
	1453	864	0.864
	1511	882	0.882
	1479	906	0.906
	1756	846	0.846
	1332	1002	1.002
	2140	1566	1.566
	1407	844	0.844
	1022	843	0.843
	2240	855	0.855
	2507	841	0.841
	1457	837	0.837
	2182	873	0.873
	1623	946	0.946
	698	1650	1.65
	1281	952	0.952
	1362	946	0.946
	1611	904	0.904
	1620	888	0.888
	3549	866	0.866
	1456	968	0.968
	2838	862	0.862
	4845	879	0.879
	1657	964	0.964
	1507	960	0.96
	1731	911	0.911
	1753	900	0.9
	1271	985	0.985
	1110	993	0.993
	4893	978	0.978
	1701	1020	1.02
	2292	1035	1.035
	1711	967	0.967
	3323	957	0.957
	1348	956	0.956
	1418	2021	2.021
	1696	1734	1.734
	4489	996	0.996
	3398	943	0.943
	1013	1003	1.003
	1119	997	0.997
	1108	989	0.989
	1253	1041	1.041
	2543	990	0.99
	1076	951	0.951
	1004	1021	1.021
	1135	973	0.973
	2096	1050	1.05
	1456	1031	1.031
	5980	1012	1.012
	3854	1107	1.107
	3878	1033	1.033
	5478	1062	1.062
	1376	1761	1.761
	3221	988	0.988
	3921	1064	1.064
	1404	1709	1.709
	2989	935	0.935
	3797	962	0.962
	1472	1062	1.062
	2771	996	0.996
	4947	985	0.985
	1840	1035	1.035
	4573	996	0.996
	4643	1062	1.062
	2718	1057	1.057
	2955	992	0.992
	3688	988	0.988
	3696	930	0.93
	1639	1770	1.77
	4022	1103	1.103
	2567	927	0.927
	3590	1076	1.076
	3676	929	0.929
	3739	1017	1.017
	3779	971	0.971
	2966	993	0.993
	3088	1068	1.068
	2173	1741	1.741
	1589	1836	1.836
	3224	949	0.949
	3772	946	0.946
	1638	1002	1.002
	3101	932	0.932
	3789	921	0.921
	3889	1042	1.042
	4286	1005	1.005
	3020	977	0.977
	3250	1000	1
	2135	1722	1.722
	2996	984	0.984
	5470	1054	1.054
	4316	973	0.973
	1657	1790	1.79
	5288	982	0.982
	4953	1042	1.042
	5110	1050	1.05
	2886	1015	1.015
	5958	1039	1.039
	3515	1003	1.003
	4031	977	0.977
	2994	988	0.988
	2927	972	0.972
	4749	968	0.968
	1505	1731	1.731
	3080	1061	1.061
	2213	1818	1.818
	3251	994	0.994
	2643	981	0.981
	5372	1790	1.79
	2947	924	0.924
	4948	882	0.882
	5652	967	0.967
	3238	1008	1.008
	4426	996	0.996
	2855	987	0.987
	3424	1843	1.843
	4407	917	0.917
	2979	888	0.888
	5980	1824	1.824
	3848	920	0.92
	5743	895	0.895
	3434	907	0.907
	2967	896	0.896
	4998	930	0.93
	3909	925	0.925
	3990	839	0.839
	2611	1765	1.765
	7019	918	0.918
	3050	946	0.946
	5577	1836	1.836
	2592	1744	1.744
	3889	888	0.888
	3140	1852	1.852
	5908	980	0.98
	3325	1718	1.718
	3292	905	0.905
	2725	1811	1.811
	3734	1738	1.738
	2517	886	0.886
	4741	860	0.86
	4514	1725	1.725
	3535	1727	1.727
	2963	751	0.751
	6655	813	0.813
	3858	777	0.777
	7166	786	0.786
	2721	1653	1.653
	2756	1548	1.548
	2589	1530	1.53
	11130	1537	1.537
	11797	1611	1.611
	3897	759	0.759
	6824	682	0.682
	3354	1553	1.553
	14471	1524	1.524
	2948	1521	1.521
	9429	1503	1.503
	7015	683	0.683
	11440	1507	1.507
	12640	1478	1.478
	7459	635	0.635
	10311	1506	1.506
	6756	601	0.601
	7112	613	0.613
	9601	1498	1.498
	11682	1520	1.52
	9043	1548	1.548
	8926	1496	1.496
	12104	1483	1.483
	14984	1515	1.515
	12727	1417	1.417
	7396	631	0.631
	11417	1458	1.458
	13320	1487	1.487
	8227	1415	1.415
	13312	1528	1.528
	12657	1392	1.392
	6033	2371	2.371
	9495	2295	2.295
	10836	1395	1.395
	10623	1360	1.36
	7373	717	0.717
	11683	1433	1.433
	12583	1407	1.407
	9712	1439	1.439
	6507	739	0.739
	13762	1404	1.404
	10361	1479	1.479
	9180	1401	1.401
	8766	1417	1.417
	10582	1493	1.493
	14148	2252	2.252
	10661	1465	1.465
	13728	1501	1.501
	14211	1518	1.518
	14280	2273	2.273
	10559	1498	1.498
	9841	2225	2.225
	14120	1498	1.498
	12334	1480	1.48
	9473	1456	1.456
	12185	1446	1.446
	11545	2249	2.249
	12449	2282	2.282
	11237	1418	1.418
	15144	1403	1.403
	11977	2302	2.302
	7989	2265	2.265
	10503	2320	2.32
	14679	1424	1.424
	13314	2284	2.284
	14128	2325	2.325
	11719	2279	2.279
	12729	1477	1.477
	10182	2194	2.194
	10042	2276	2.276
	10117	2182	2.182
	10232	2302	2.302
	8633	2170	2.17
	6722	868	0.868
	11834	2205	2.205
	14990	2105	2.105
	11625	2293	2.293
	8803	3037	3.037
	11865	1493	1.493
	6710	1504	1.504
	8504	1475	1.475
	7107	2110	2.11
	13340	1491	1.491
	9280	2103	2.103
	11079	2900	2.9
	9076	2063	2.063
	11839	2765	2.765
	10239	1929	1.929
	7737	1420	1.42
	15589	2052	2.052
	7389	1390	1.39
	7314	1952	1.952
	8486	2747	2.747
	11756	1898	1.898
	11544	2608	2.608
	6506	1920	1.92
	12086	2568	2.568
	7612	2520	2.52
	13400	2479	2.479
	17397	1763	1.763
	17935	1779	1.779
	14339	3259	3.259
	13251	2318	2.318
	12514	1785	1.785
	9007	2191	2.191
	17435	1667	1.667
	19135	1665	1.665
	17637	1630	1.63
	20488	1662	1.662
	18475	1641	1.641
	26140	2209	2.209
	18379	2178	2.178
	21339	1381	1.381
	22938	1401	1.401
	10704	2726	2.726
	16780	2132	2.132
	21949	2158	2.158
	30015	2116	2.116
	16935	1287	1.287
	15981	1248	1.248
	19702	1117	1.117
	23128	1189	1.189
	24480	1957	1.957
	28621	1966	1.966
	18619	1092	1.092
	18475	1070	1.07
	16128	2482	2.482
	16990	1088	1.088
	16967	1796	1.796
	18343	1693	1.693
	19118	1716	1.716
	26528	2487	2.487
	18694	1656	1.656
	16539	1054	1.054
	16236	1664	1.664
	23872	2443	2.443
	16921	1607	1.607
	32163	2396	2.396
	18746	1089	1.089
	22262	1077	1.077
	20549	1651	1.651
	30483	2955	2.955
	23551	2296	2.296
	18654	1091	1.091
	23601	1503	1.503
	31350	2291	2.291
	33748	2313	2.313
	27433	1461	1.461
	19473	1468	1.468
	32823	2166	2.166
	19095	1103	1.103
	19073	1088	1.088
	31574	2004	2.004
	25035	2773	2.773
	28228	1465	1.465
	33990	1939	1.939
	31361	1972	1.972
	19353	1966	1.966
	26180	1988	1.988
	29305	2807	2.807
	16780	1490	1.49
	16513	1964	1.964
	31642	3361	3.361
	35601	2713	2.713
	34832	2699	2.699
	32492	2677	2.677
	18685	1496	1.496
	35748	2619	2.619
	18248	1201	1.201
	33022	2604	2.604
	38930	2660	2.66
	37557	2692	2.692
	30251	2642	2.642
	21862	1510	1.51
	23452	2589	2.589
	31238	2636	2.636
	27705	2569	2.569
	18814	1960	1.96
	29151	1914	1.914
	33175	2540	2.54
	29910	1915	1.915
	32036	2548	2.548
	33305	1993	1.993
	16032	1621	1.621
	30747	1988	1.988
	28635	3327	3.327
	28428	1950	1.95
	37897	2393	2.393
	27518	3262	3.262
	32674	2430	2.43
	34259	3106	3.106
	17816	1966	1.966
	30018	2438	2.438
	25050	1961	1.961
	35766	2964	2.964
	23763	2952	2.952
	28394	1982	1.982
	29793	1977	1.977
	35076	3667	3.667
	33612	2696	2.696
	29042	2566	2.566
	33340	2940	2.94
	32518	2448	2.448
	30656	2443	2.443
	42785	2201	2.201
	47083	2027	2.027
	44335	2304	2.304
	50672	2215	2.215
	42335	2475	2.475
	42493	1807	1.807
	43536	2166	2.166
	47685	2296	2.296
	48526	1899	1.899
	56294	2628	2.628
	55489	2274	2.274
	41819	1282	1.282
	58901	2160	2.16
	40577	1267	1.267
	42890	1968	1.968
	41889	1566	1.566
	71850	2791	2.791
	51001	1576	1.576
	53742	1560	1.56
	54879	1527	1.527
	40652	1436	1.436
	46645	1940	1.94
	66631	2290	2.29
	51187	1892	1.892
	43621	1857	1.857
	59862	1888	1.888
	47086	1904	1.904
	54848	2640	2.64
	49113	1402	1.402
	64227	2236	2.236
	74690	2650	2.65
	48580	1864	1.864
	77593	2980	2.98
	49702	1399	1.399
	60089	2623	2.623
	47408	2570	2.57
	56204	2535	2.535
	70747	2563	2.563
	53106	2169	2.169
	77359	2932	2.932
	43521	1279	1.279
	56562	2022	2.022
	56783	2494	2.494
	85571	3217	3.217
	41184	1606	1.606
	44601	1919	1.919
	80796	2842	2.842
	61286	2916	2.916
	66432	2389	2.389
	54386	2443	2.443
	50440	1932	1.932
	40185	1593	1.593
	52697	1791	1.791
	68781	3395	3.395
	42268	1349	1.349
	91886	3351	3.351
	65671	2475	2.475
	94246	3294	3.294
	67645	2490	2.49
	86783	3649	3.649
	84119	3284	3.284
	68689	2268	2.268
	48357	1761	1.761
	73785	2176	2.176
	86709	3058	3.058
	49706	1714	1.714
	93094	3438	3.438
	99521	3437	3.437
	79884	2494	2.494
	89552	3037	3.037
	71683	2972	2.972
	76265	2903	2.903
	74661	2530	2.53
	66133	2453	2.453
	85715	2430	2.43
	81279	3777	3.777
	95083	3216	3.216
	97817	2348	2.348
	78231	2742	2.742
	66277	1766	1.766
	65845	1601	1.601
	94035	3461	3.461
	40649	952	0.952
	77624	2512	2.512
	87901	2238	2.238
	68740	2072	2.072
	96550	2400	2.4
	50764	1074	1.074
	88577	2244	2.244
	80592	2024	2.024
	67229	1252	1.252
	77986	1544	1.544
	94360	1664	1.664
	81640	1490	1.49
	86751	1730	1.73
	61558	1374	1.374
	75213	852	0.852
	83517	1063	1.063
	83503	1197	1.197
	93339	1123	1.123
	12	98	0.098
	99213	822	0.822
	95952	892	0.892
	94239	342	0.342

## Sheet: POST 1 Client
	POST
	Payload Length (bytes)	Response Time (ms)	Response Time (sec)
	10	2066	2.066
	10	2044	2.044
	10	2053	2.053
	10	2050	2.05
	10	2057	2.057
	10	2089	2.089
	10	2238	2.238
	10	2102	2.102
	10	2057	2.057
	10	2050	2.05
	11	2051	2.051
	11	2064	2.064
	11	2060	2.06
	11	2052	2.052
	11	2054	2.054
	11	2047	2.047
	11	2058	2.058
	11	2056	2.056
	11	2061	2.061
	12	2049	2.049
	12	2062	2.062
	12	2041	2.041
	12	2049	2.049
	12	2047	2.047
	12	2040	2.04
	12	2051	2.051
	12	2045	2.045
	12	2077	2.077
	13	2045	2.045
	13	2041	2.041
	13	2049	2.049
	13	2039	2.039
	13	2050	2.05
	13	2041	2.041
	13	2039	2.039
	13	2040	2.04
	13	2037	2.037
	14	2040	2.04
	14	2048	2.048
	14	2050	2.05
	14	2056	2.056
	14	2051	2.051
	14	2049	2.049
	14	2047	2.047
	15	2059	2.059
	15	2046	2.046
	15	2047	2.047
	15	2041	2.041
	15	2038	2.038
	15	2045	2.045
	15	2045	2.045
	16	2049	2.049
	16	2046	2.046
	16	2044	2.044
	16	2043	2.043
	16	2049	2.049
	16	2069	2.069
	16	2098	2.098
	17	2081	2.081
	17	2066	2.066
	17	2132	2.132
	17	2108	2.108
	17	2108	2.108
	17	2093	2.093
	18	2065	2.065
	18	2077	2.077
	18	2477	2.477
	18	2136	2.136
	18	2085	2.085
	18	2128	2.128
	19	2083	2.083
	19	2064	2.064
	19	2044	2.044
	19	2112	2.112
	19	2064	2.064
	20	2065	2.065
	20	2054	2.054
	20	2041	2.041
	20	2043	2.043
	20	2036	2.036
	21	2047	2.047
	21	2045	2.045
	21	2040	2.04
	21	2039	2.039
	21	2043	2.043
	21	2041	2.041
	22	2043	2.043
	22	2036	2.036
	22	2037	2.037
	22	2036	2.036
	22	2044	2.044
	23	2041	2.041
	23	2037	2.037
	23	2042	2.042
	23	2041	2.041
	24	2047	2.047
	24	2036	2.036
	24	2042	2.042
	24	2038	2.038
	25	2044	2.044
	25	2046	2.046
	25	2039	2.039
	25	2036	2.036
	25	2039	2.039
	26	2040	2.04
	26	2043	2.043
	26	2038	2.038
	26	2040	2.04
	27	2040	2.04
	27	2033	2.033
	27	2036	2.036
	28	2041	2.041
	28	2038	2.038
	28	2040	2.04
	28	2036	2.036
	29	2036	2.036
	29	2034	2.034
	29	2034	2.034
	29	2034	2.034
	30	2037	2.037
	30	2036	2.036
	30	2035	2.035
	30	2036	2.036
	31	2037	2.037
	31	2033	2.033
	31	2034	2.034
	32	2036	2.036
	32	2037	2.037
	32	2038	2.038
	32	2038	2.038
	33	2037	2.037
	33	2036	2.036
	33	2040	2.04
	34	2035	2.035
	34	2035	2.035
	34	2037	2.037
	35	2044	2.044
	35	2043	2.043
	35	2038	2.038
	36	2037	2.037
	36	2037	2.037
	36	2042	2.042
	37	2044	2.044
	37	2039	2.039
	37	2034	2.034
	38	2041	2.041
	38	2036	2.036
	39	2036	2.036
	39	2034	2.034
	39	2035	2.035
	40	2073	2.073
	40	2036	2.036
	40	2036	2.036
	41	2037	2.037
	41	2035	2.035
	42	2034	2.034
	42	2035	2.035
	42	2041	2.041
	42	2039	2.039
	43	2038	2.038
	43	2039	2.039
	44	2036	2.036
	44	2035	2.035
	45	2037	2.037
	45	2036	2.036
	46	2034	2.034
	46	2039	2.039
	46	2036	2.036
	47	2038	2.038
	47	2038	2.038
	47	2037	2.037
	48	2038	2.038
	48	2038	2.038
	49	2039	2.039
	49	2040	2.04
	50	2037	2.037
	50	2036	2.036
	51	2037	2.037
	51	2038	2.038
	52	2036	2.036
	52	2036	2.036
	53	2038	2.038
	53	2034	2.034
	53	2038	2.038
	54	2035	2.035
	55	2036	2.036
	55	2036	2.036
	56	2039	2.039
	56	2038	2.038
	57	2039	2.039
	57	2037	2.037
	58	2034	2.034
	59	2036	2.036
	59	2037	2.037
	60	2046	2.046
	60	2038	2.038
	61	2032	2.032
	61	2038	2.038
	62	2039	2.039
	62	2045	2.045
	63	2036	2.036
	64	2036	2.036
	64	2034	2.034
	64	2041	2.041
	65	2044	2.044
	66	2044	2.044
	67	2035	2.035
	67	2042	2.042
	68	2038	2.038
	68	2034	2.034
	69	2040	2.04
	70	2040	2.04
	70	2033	2.033
	71	2035	2.035
	71	2038	2.038
	72	2037	2.037
	73	2036	2.036
	74	2036	2.036
	74	2039	2.039
	75	2040	2.04
	75	2036	2.036
	76	2035	2.035
	77	2039	2.039
	78	2036	2.036
	79	2038	2.038
	80	2036	2.036
	80	2043	2.043
	81	2039	2.039
	81	2034	2.034
	82	2039	2.039
	83	2036	2.036
	84	2037	2.037
	85	2035	2.035
	86	2036	2.036
	86	2042	2.042
	87	2043	2.043
	88	2040	2.04
	89	2037	2.037
	90	2045	2.045
	90	2040	2.04
	91	2036	2.036
	92	2034	2.034
	93	2036	2.036
	93	2038	2.038
	94	2034	2.034
	95	2035	2.035
	96	2036	2.036
	97	2036	2.036
	98	2039	2.039
	99	2037	2.037
	100	2045	2.045
	101	2038	2.038
	102	2042	2.042
	103	2037	2.037
	104	2036	2.036
	105	2042	2.042
	105	2039	2.039
	107	2034	2.034
	108	2034	2.034
	109	2039	2.039
	110	2039	2.039
	110	2036	2.036
	112	2035	2.035
	113	2033	2.033
	114	2039	2.039
	115	2040	2.04
	116	2036	2.036
	117	2035	2.035
	119	2036	2.036
	119	2035	2.035
	120	2036	2.036
	121	2037	2.037
	122	2034	2.034
	123	2038	2.038
	124	2037	2.037
	126	2038	2.038
	127	2035	2.035
	129	2039	2.039
	130	2037	2.037
	131	2036	2.036
	132	2038	2.038
	133	2034	2.034
	134	2035	2.035
	135	2033	2.033
	137	2038	2.038
	138	2039	2.039
	139	2037	2.037
	141	2035	2.035
	142	2037	2.037
	144	2044	2.044
	145	2039	2.039
	147	2035	2.035
	147	2037	2.037
	149	2039	2.039
	150	2034	2.034
	151	2036	2.036
	153	2039	2.039
	155	2037	2.037
	155	2037	2.037
	157	2042	2.042
	158	2035	2.035
	160	2038	2.038
	162	2039	2.039
	164	2037	2.037
	165	2039	2.039
	167	2034	2.034
	167	2037	2.037
	170	2037	2.037
	171	2038	2.038
	172	2034	2.034
	175	2038	2.038
	175	2037	2.037
	177	2038	2.038
	180	2035	2.035
	180	2037	2.037
	182	2048	2.048
	184	2041	2.041
	185	2035	2.035
	187	2033	2.033
	190	2037	2.037
	190	2038	2.038
	193	2044	2.044
	194	2039	2.039
	196	2039	2.039
	198	2040	2.04
	200	2040	2.04
	201	2036	2.036
	204	2032	2.032
	205	2034	2.034
	207	2036	2.036
	210	2045	2.045
	211	2042	2.042
	214	2047	2.047
	215	2041	2.041
	217	2041	2.041
	220	2044	2.044
	220	2047	2.047
	223	2054	2.054
	225	2052	2.052
	227	2049	2.049
	229	2067	2.067
	232	2049	2.049
	233	2048	2.048
	237	2055	2.055
	237	2082	2.082
	240	2051	2.051
	243	2052	2.052
	246	2069	2.069
	247	2058	2.058
	249	2044	2.044
	251	2061	2.061
	255	2049	2.049
	256	2048	2.048
	259	2050	2.05
	262	2051	2.051
	263	2076	2.076
	265	2047	2.047
	270	2044	2.044
	270	2066	2.066
	273	2062	2.062
	276	2076	2.076
	278	2052	2.052
	280	2055	2.055
	283	2054	2.054
	286	2123	2.123
	290	2071	2.071
	291	2058	2.058
	294	2053	2.053
	296	2061	2.061
	300	2088	2.088
	302	2058	2.058
	306	2045	2.045
	307	2038	2.038
	311	2052	2.052
	314	2042	2.042
	317	2044	2.044
	321	2038	2.038
	322	2042	2.042
	326	2040	2.04
	330	2041	2.041
	333	2037	2.037
	334	2038	2.038
	339	2040	2.04
	343	2037	2.037
	344	2040	2.04
	347	2041	2.041
	352	2039	2.039
	353	2043	2.043
	358	2039	2.039
	361	2039	2.039
	365	2039	2.039
	368	2041	2.041
	372	2041	2.041
	375	2040	2.04
	377	2037	2.037
	381	2037	2.037
	386	2039	2.039
	388	2048	2.048
	390	2040	2.04
	395	2036	2.036
	401	2040	2.04
	401	2039	2.039
	407	2038	2.038
	411	2035	2.035
	416	2038	2.038
	419	2037	2.037
	422	2037	2.037
	424	2038	2.038
	430	2039	2.039
	433	2037	2.037
	438	2036	2.036
	443	2035	2.035
	444	2034	2.034
	450	2039	2.039
	456	2038	2.038
	457	2036	2.036
	461	2036	2.036
	467	2035	2.035
	473	2036	2.036
	474	2038	2.038
	479	2036	2.036
	483	2035	2.035
	491	2041	2.041
	492	2036	2.036
	499	2038	2.038
	502	2035	2.035
	509	2039	2.039
	511	2046	2.046
	517	2041	2.041
	522	2035	2.035
	524	2038	2.038
	532	2038	2.038
	535	2036	2.036
	541	2045	2.045
	547	2046	2.046
	550	2040	2.04
	555	2044	2.044
	564	2037	2.037
	569	2036	2.036
	571	2047	2.047
	576	2036	2.036
	585	2036	2.036
	587	2032	2.032
	595	2038	2.038
	599	2034	2.034
	603	2035	2.035
	613	2041	2.041
	614	2036	2.036
	622	2042	2.042
	630	2034	2.034
	631	2036	2.036
	636	2034	2.034
	647	2038	2.038
	650	2035	2.035
	658	2034	2.034
	664	2036	2.036
	671	2042	2.042
	673	2038	2.038
	682	2039	2.039
	690	2041	2.041
	697	2044	2.044
	704	2040	2.04
	706	2033	2.033
	711	2039	2.039
	722	2037	2.037
	727	2036	2.036
	732	2034	2.034
	740	2035	2.035
	746	2037	2.037
	752	2038	2.038
	764	2038	2.038
	768	2036	2.036
	775	2041	2.041
	784	2045	2.045
	788	2041	2.041
	800	2042	2.042
	807	2037	2.037
	809	2036	2.036
	822	2036	2.036
	830	2043	2.043
	835	2035	2.035
	847	2040	2.04
	853	2038	2.038
	859	2038	2.038
	869	2034	2.034
	875	2040	2.04
	887	2035	2.035
	893	2036	2.036
	902	2044	2.044
	906	2034	2.034
	917	2038	2.038
	927	2050	2.05
	933	2040	2.04
	941	2037	2.037
	947	2049	2.049
	963	2036	2.036
	971	2034	2.034
	980	2037	2.037
	981	2039	2.039
	994	2037	2.037
	1001	2037	2.037
	1015	2042	2.042
	1027	2035	2.035
	1033	2075	2.075
	1039	2033	2.033
	1050	2043	2.043
	1057	2036	2.036
	1070	2038	2.038
	1081	2035	2.035
	1090	2039	2.039
	1101	2035	2.035
	1114	2033	2.033
	1124	2037	2.037
	1132	2036	2.036
	1138	2038	2.038
	1152	2037	2.037
	1161	2034	2.034
	1171	2040	2.04
	1187	2038	2.038
	1198	2038	2.038
	1205	2037	2.037
	1223	2035	2.035
	1225	2037	2.037
	1243	2036	2.036
	1249	2035	2.035
	1260	2036	2.036
	1276	2037	2.037
	1290	2043	2.043
	1294	2050	2.05
	1306	2043	2.043
	1324	2040	2.04
	1339	2039	2.039
	1344	2042	2.042
	1357	2046	2.046
	1377	2042	2.042
	1383	2038	2.038
	1404	2040	2.04
	1414	2037	2.037
	1420	2032	2.032
	1443	2036	2.036
	1452	2038	2.038
	1460	2036	2.036
	1474	2039	2.039
	1492	2035	2.035
	1512	2036	2.036
	1513	2034	2.034
	1530	2045	2.045
	1554	2044	2.044
	1557	2038	2.038
	1578	2041	2.041
	1590	2041	2.041
	1613	2046	2.046
	1614	2040	2.04
	1631	2043	2.043
	1652	2039	2.039
	1671	2042	2.042
	1684	2043	2.043
	1696	2041	2.041
	1713	2036	2.036
	1723	2038	2.038
	1743	2041	2.041
	1754	2035	2.035
	1775	2033	2.033
	1802	2040	2.04
	1814	2035	2.035
	1827	2038	2.038
	1852	2040	2.04
	1859	2034	2.034
	1883	2039	2.039
	1888	2038	2.038
	1918	2038	2.038
	1928	2039	2.039
	1943	2035	2.035
	1961	2040	2.04
	1985	2041	2.041
	2013	2041	2.041
	2030	2036	2.036
	2044	2032	2.032
	2065	2038	2.038
	2079	2041	2.041
	2090	2038	2.038
	2118	2039	2.039
	2135	2033	2.033
	2149	2036	2.036
	2180	2037	2.037
	2188	2037	2.037
	2210	2042	2.042
	2244	2036	2.036
	2254	2042	2.042
	2285	2040	2.04
	2298	2037	2.037
	2319	2037	2.037
	2349	2041	2.041
	2371	2035	2.035
	2391	2040	2.04
	2414	2039	2.039
	2434	2033	2.033
	2462	2037	2.037
	2470	2033	2.033
	2491	2041	2.041
	2522	2041	2.041
	2535	2035	2.035
	2561	2042	2.042
	2587	2039	2.039
	2618	2045	2.045
	2633	2038	2.038
	2656	2037	2.037
	2687	2039	2.039
	2714	2035	2.035
	2733	2061	2.061
	2760	2050	2.05
	2802	2058	2.058
	2816	2060	2.06
	2848	2046	2.046
	2869	2044	2.044
	2895	2050	2.05
	2923	2066	2.066
	2955	2045	2.045
	2975	2054	2.054
	3011	2047	2.047
	3039	2086	2.086
	3050	2051	2.051
	3101	2046	2.046
	3115	2051	2.051
	3134	2057	2.057
	3164	2057	2.057
	3192	2048	2.048
	3223	2046	2.046
	3280	2058	2.058
	3282	2052	2.052
	3314	2042	2.042
	3352	2043	2.043
	3395	2049	2.049
	3435	2062	2.062
	3443	2044	2.044
	3474	2050	2.05
	3530	2047	2.047
	3556	2045	2.045
	3588	2061	2.061
	3610	2048	2.048
	3663	2055	2.055
	3684	2047	2.047
	3731	2062	2.062
	3738	2071	2.071
	3793	2044	2.044
	3823	2048	2.048
	3856	2071	2.071
	3905	2058	2.058
	3912	2045	2.045
	3961	2051	2.051
	3999	2060	2.06
	4040	2061	2.061
	4059	2054	2.054
	4107	2047	2.047
	4132	2046	2.046
	4177	2060	2.06
	4214	2048	2.048
	4257	2048	2.048
	4300	2051	2.051
	4353	2052	2.052
	4393	2047	2.047
	4425	2049	2.049
	4470	2046	2.046
	4521	2044	2.044
	4565	2047	2.047
	4574	2054	2.054
	4644	2054	2.054
	4686	2058	2.058
	4738	2063	2.063
	4775	2062	2.062
	4819	2044	2.044
	4836	2053	2.053
	4896	2062	2.062
	4931	2060	2.06
	5007	2049	2.049
	5043	2049	2.049
	5069	2045	2.045
	5147	2051	2.051
	5196	2048	2.048
	5235	2083	2.083
	5275	2050	2.05
	5311	2049	2.049
	5349	2048	2.048
	5397	2045	2.045
	5485	2054	2.054
	5508	2049	2.049
	5597	2054	2.054
	5646	2051	2.051
	5651	2045	2.045
	5702	2050	2.05
	5795	2049	2.049
	5824	2050	2.05
	5906	2050	2.05
	5952	2051	2.051
	6001	2043	2.043
	6060	2062	2.062
	6087	2062	2.062
	6157	2048	2.048
	6199	2060	2.06
	6278	2054	2.054
	6355	2059	2.059
	6370	2044	2.044
	6478	2046	2.046
	6496	2049	2.049
	6549	2105	2.105
	6651	2051	2.051
	6703	2054	2.054
	6770	2058	2.058
	6796	2058	2.058
	6884	2047	2.047
	6946	2051	2.051
	7025	2054	2.054
	7100	2057	2.057
	7151	2043	2.043
	7224	2053	2.053
	7306	2051	2.051
	7354	2066	2.066
	7425	2071	2.071
	7451	2048	2.048
	7544	2042	2.042
	7631	2051	2.051
	7692	2055	2.055
	7751	2059	2.059
	7864	2057	2.057
	7918	2064	2.064
	7964	2060	2.06
	8081	2054	2.054
	8132	2051	2.051
	8168	2051	2.051
	8270	2068	2.068
	8341	2061	2.061
	8419	2051	2.051
	8538	2054	2.054
	8589	2056	2.056
	8656	2045	2.045
	8763	2054	2.054
	8829	2052	2.052
	8880	2096	2.096
	8979	2056	2.056
	9050	2055	2.055
	9196	2059	2.059
	9280	2069	2.069
	9314	2070	2.07
	9438	2060	2.06
	9545	2057	2.057
	9617	2067	2.067
	9647	2057	2.057
	9758	2054	2.054
	9843	2055	2.055
	9971	2057	2.057
	10011	2063	2.063
	10155	2066	2.066
	10210	2067	2.067
	10331	2060	2.06
	10412	2044	2.044
	10503	2048	2.048
	10597	2050	2.05
	10710	2050	2.05
	10768	2053	2.053
	10886	2062	2.062
	11001	2053	2.053
	11161	2058	2.058
	11203	2050	2.05
	11308	2109	2.109
	11402	2056	2.056
	11574	2048	2.048
	11599	2048	2.048
	11772	2053	2.053
	11832	2055	2.055
	11963	2073	2.073
	12097	2096	2.096
	12193	2060	2.06
	12299	2102	2.102
	12375	2062	2.062
	12560	2060	2.06
	12671	2060	2.06
	12746	2060	2.06
	12854	2099	2.099
	12975	2061	2.061
	13111	2058	2.058
	13224	2105	2.105
	13361	2049	2.049
	13428	2084	2.084
	13636	2065	2.065
	13786	2093	2.093
	13888	2100	2.1
	13957	2090	2.09
	14160	2148	2.148
	14251	2082	2.082
	14430	2058	2.058
	14553	2080	2.08
	14667	2067	2.067
	14806	2049	2.049
	14975	2093	2.093
	15024	2099	2.099
	15236	2100	2.1
	15379	2089	2.089
	15555	2084	2.084
	15677	2098	2.098
	15795	2092	2.092
	15920	2092	2.092
	16138	2095	2.095
	16153	2090	2.09
	16346	2093	2.093
	16572	2093	2.093
	16687	2089	2.089
	16762	2108	2.108
	16940	2094	2.094
	17103	2110	2.11
	17264	2085	2.085
	17490	2083	2.083
	17691	2087	2.087
	17764	2092	2.092
	17996	2084	2.084
	18128	2091	2.091
	18361	2104	2.104
	18423	2100	2.1
	18691	2093	2.093
	18737	2092	2.092
	19049	2100	2.1
	19150	2139	2.139
	19317	2094	2.094
	19408	2096	2.096
	19752	2089	2.089
	19808	2092	2.092
	20036	2082	2.082
	20321	2101	2.101
	20375	2095	2.095
	20659	2094	2.094
	20825	2095	2.095
	20917	2092	2.092
	21121	2088	2.088
	21453	2102	2.102
	21574	2098	2.098
	21836	2095	2.095
	21939	2093	2.093
	22137	2096	2.096
	22346	2095	2.095
	22490	2092	2.092
	22847	2099	2.099
	23086	2110	2.11
	23202	2095	2.095
	23412	2097	2.097
	23587	2103	2.103
	23774	2096	2.096
	24166	2089	2.089
	24316	2090	2.09
	24483	2097	2.097
	24888	2097	2.097
	24998	2096	2.096
	25152	2095	2.095
	25436	2092	2.092
	25587	2088	2.088
	25855	2095	2.095
	26285	2086	2.086
	26472	2100	2.1
	26643	2111	2.111
	26977	2107	2.107
	27210	2092	2.092
	27320	2109	2.109
	27630	2098	2.098
	27914	2101	2.101
	28129	2091	2.091
	28549	2097	2.097
	28765	2090	2.09
	28910	2093	2.093
	29267	2095	2.095
	29417	2097	2.097
	29783	2100	2.1
	30103	2100	2.1
	30459	2107	2.107
	30734	2101	2.101
	30851	2104	2.104
	31273	2100	2.1
	31365	2094	2.094
	31789	2100	2.1
	32126	2103	2.103
	32491	2089	2.089
	32645	2096	2.096
	32956	2105	2.105
	33159	2101	2.101
	33608	2107	2.107
	33830	2100	2.1
	34100	2105	2.105
	34368	2100	2.1
	34851	2111	2.111
	35267	2089	2.089
	35555	2102	2.102
	35955	2101	2.101
	36261	2107	2.107
	36600	2096	2.096
	36755	2095	2.095
	36989	2104	2.104
	37401	2102	2.102
	37974	2099	2.099
	38178	2103	2.103
	38447	2101	2.101
	39071	2105	2.105
	39133	2112	2.112
	39574	2101	2.101
	39948	2110	2.11
	40287	2102	2.102
	40618	2107	2.107
	40975	2115	2.115
	41643	2114	2.114
	41991	2114	2.114
	42384	2109	2.109
	42790	2127	2.127
	43019	2120	2.12
	43647	2106	2.106
	43745	2097	2.097
	44305	2097	2.097
	44550	2100	2.1
	44905	2104	2.104
	45479	2103	2.103
	46111	2100	2.1
	46472	2097	2.097
	46781	2101	2.101
	47420	2102	2.102
	47779	2117	2.117
	48071	2108	2.108
	48750	2101	2.101
	48861	2118	2.118
	49318	2103	2.103
	49970	2118	2.118
	50289	2111	2.111
	50871	2101	2.101
	51485	2105	2.105
	51537	2109	2.109
	52294	2102	2.102
	52890	2114	2.114
	53443	2112	2.112
	53577	2102	2.102
	54343	2113	2.113
	54625	2104	2.104
	55429	2106	2.106
	55580	2104	2.104
	56152	2108	2.108
	56935	2114	2.114
	57345	2118	2.118
	57882	2087	2.087
	58428	2124	2.124
	59146	2104	2.104
	59334	2113	2.113
	60169	2115	2.115
	60667	2125	2.125
	61342	2112	2.112
	61926	2122	2.122
	62364	2113	2.113
	62707	2097	2.097
	63540	2129	2.129
	63839	2115	2.115
	64429	2111	2.111
	65093	2112	2.112
	65754	2115	2.115
	66519	2114	2.114
	67253	2124	2.124
	67763	2115	2.115
	68343	2108	2.108
	68784	2110	2.11
	69563	2120	2.12
	70437	2118	2.118
	71006	2111	2.111
	71713	2123	2.123
	72316	2122	2.122
	72710	2118	2.118
	73364	2113	2.113
	73962	2121	2.121
	74925	2134	2.134
	75683	2111	2.111
	76233	2128	2.128
	77028	2123	2.123
	77490	2111	2.111
	78006	2126	2.126
	79313	2125	2.125
	79683	2204	2.204
	80727	2104	2.104
	80968	2122	2.122
	82164	2093	2.093
	82785	2094	2.094
	83383	2085	2.085
	84121	2101	2.101
	85315	2100	2.1
	86211	2105	2.105
	86646	2149	2.149
	87663	2095	2.095
	88540	2196	2.196
	88906	2105	2.105
	90180	2105	2.105
	90386	2107	2.107
	91386	2103	2.103
	92225	2100	2.1
	92945	2103	2.103
	94276	2097	2.097
	94936	2095	2.095
	95753	2106	2.106
	96392	2112	2.112
	97336	2106	2.106
	98646	2098	2.098
	99560	2098	2.098

## Sheet: POST 10 Clients
	POST
	Payload Length (bytes)	Response Time (ms)	Response Time (sec)
	10	184	0.184
	10	139	0.139
	10	129	0.129
	10	126	0.126
	10	154	0.154
	10	134	0.134
	10	169	0.169
	10	176	0.176
	10	164	0.164
	10	159	0.159
	11	193	0.193
	11	200	0.2
	11	204	0.204
	11	168	0.168
	11	198	0.198
	11	175	0.175
	11	184	0.184
	11	189	0.189
	11	178	0.178
	11	170	0.17
	13	204	0.204
	12	221	0.221
	12	226	0.226
	12	185	0.185
	12	198	0.198
	12	216	0.216
	12	213	0.213
	12	233	0.233
	12	228	0.228
	12	208	0.208
	13	166	0.166
	14	170	0.17
	13	184	0.184
	14	138	0.138
	13	143	0.143
	13	180	0.18
	13	174	0.174
	13	187	0.187
	13	159	0.159
	13	161	0.161
	14	179	0.179
	15	185	0.185
	14	202	0.202
	14	154	0.154
	15	205	0.205
	15	197	0.197
	15	190	0.19
	15	174	0.174
	14	167	0.167
	15	171	0.171
	16	193	0.193
	16	185	0.185
	16	198	0.198
	16	168	0.168
	17	182	0.182
	16	172	0.172
	16	175	0.175
	16	178	0.178
	16	190	0.19
	17	202	0.202
	18	232	0.232
	18	207	0.207
	18	241	0.241
	17	223	0.223
	17	248	0.248
	18	204	0.204
	17	252	0.252
	17	211	0.211
	18	228	0.228
	17	216	0.216
	20	212	0.212
	19	255	0.255
	20	260	0.26
	20	250	0.25
	19	207	0.207
	20	242	0.242
	19	235	0.235
	20	229	0.229
	19	217	0.217
	19	223	0.223
	21	172	0.172
	21	178	0.178
	22	185	0.185
	21	156	0.156
	21	208	0.208
	21	201	0.201
	21	214	0.214
	21	193	0.193
	22	161	0.161
	22	167	0.167
	23	182	0.182
	24	177	0.177
	24	187	0.187
	24	212	0.212
	24	196	0.196
	24	217	0.217
	23	203	0.203
	24	191	0.191
	23	206	0.206
	24	198	0.198
	26	181	0.181
	25	206	0.206
	26	175	0.175
	26	170	0.17
	25	194	0.194
	25	178	0.178
	25	200	0.2
	25	185	0.185
	26	216	0.216
	25	210	0.21
	28	207	0.207
	30	256	0.256
	28	238	0.238
	28	232	0.232
	28	270	0.27
	30	263	0.263
	29	277	0.277
	28	216	0.216
	27	224	0.224
	27	245	0.245
	32	263	0.263
	31	240	0.24
	31	238	0.238
	31	211	0.211
	31	218	0.218
	32	227	0.227
	30	232	0.232
	31	246	0.246
	32	256	0.256
	32	251	0.251
	33	251	0.251
	34	221	0.221
	33	242	0.242
	33	262	0.262
	36	275	0.275
	34	233	0.233
	34	227	0.227
	34	282	0.282
	35	288	0.288
	34	266	0.266
	36	179	0.179
	38	172	0.172
	39	194	0.194
	39	176	0.176
	36	163	0.163
	39	161	0.161
	38	184	0.184
	38	167	0.167
	36	199	0.199
	39	188	0.188
	41	258	0.258
	42	265	0.265
	41	253	0.253
	42	234	0.234
	41	228	0.228
	42	275	0.275
	42	238	0.238
	40	247	0.247
	42	243	0.243
	42	268	0.268
	43	230	0.23
	46	257	0.257
	46	237	0.237
	44	224	0.224
	43	204	0.204
	44	250	0.25
	44	218	0.218
	46	212	0.212
	45	244	0.244
	46	194	0.194
	51	232	0.232
	48	282	0.282
	49	227	0.227
	49	268	0.268
	49	246	0.246
	49	251	0.251
	50	263	0.263
	49	239	0.239
	49	256	0.256
	51	273	0.273
	55	256	0.256
	56	279	0.279
	54	212	0.212
	57	236	0.236
	53	250	0.25
	53	242	0.242
	55	226	0.226
	55	265	0.265
	54	271	0.271
	55	217	0.217
	57	317	0.317
	58	304	0.304
	59	325	0.325
	57	270	0.27
	57	299	0.299
	61	277	0.277
	61	311	0.311
	60	282	0.282
	58	329	0.329
	60	291	0.291
	63	297	0.297
	67	322	0.322
	66	304	0.304
	69	270	0.27
	63	333	0.333
	63	293	0.293
	63	280	0.28
	64	340	0.34
	67	286	0.286
	67	313	0.313
	73	254	0.254
	71	238	0.238
	72	284	0.284
	74	277	0.277
	70	262	0.262
	70	270	0.27
	72	233	0.233
	71	291	0.291
	71	245	0.245
	73	221	0.221
	81	325	0.325
	77	262	0.262
	79	314	0.314
	76	338	0.338
	77	290	0.29
	83	270	0.27
	81	350	0.35
	79	301	0.301
	80	343	0.343
	77	277	0.277
	86	241	0.241
	86	247	0.247
	89	273	0.273
	83	221	0.221
	85	267	0.267
	83	289	0.289
	88	256	0.256
	91	279	0.279
	83	234	0.234
	87	229	0.229
	99	259	0.259
	93	240	0.24
	98	233	0.233
	91	275	0.275
	96	283	0.283
	95	269	0.269
	93	291	0.291
	97	222	0.222
	97	254	0.254
	96	246	0.246
	108	253	0.253
	107	267	0.267
	107	289	0.289
	102	274	0.274
	100	283	0.283
	106	260	0.26
	104	247	0.247
	103	237	0.237
	108	301	0.301
	109	295	0.295
	113	199	0.199
	119	253	0.253
	115	237	0.237
	113	222	0.222
	113	245	0.245
	119	260	0.26
	111	206	0.206
	114	269	0.269
	110	227	0.227
	117	214	0.214
	122	285	0.285
	125	304	0.304
	126	294	0.294
	123	280	0.28
	127	251	0.251
	124	237	0.237
	129	246	0.246
	130	258	0.258
	125	273	0.273
	122	265	0.265
	142	203	0.203
	144	211	0.211
	144	268	0.268
	140	219	0.219
	143	243	0.243
	137	235	0.235
	137	262	0.262
	142	254	0.254
	142	225	0.225
	134	197	0.197
	145	310	0.31
	149	304	0.304
	151	274	0.274
	156	247	0.247
	145	253	0.253
	146	295	0.295
	158	265	0.265
	146	286	0.286
	155	259	0.259
	153	279	0.279
	166	341	0.341
	164	329	0.329
	172	351	0.351
	173	321	0.321
	161	312	0.312
	167	358	0.358
	159	333	0.333
	166	368	0.368
	163	377	0.377
	169	302	0.302
	181	276	0.276
	177	309	0.309
	180	344	0.344
	180	301	0.301
	178	282	0.282
	183	293	0.293
	175	318	0.318
	181	325	0.325
	179	355	0.355
	183	335	0.335
	194	313	0.313
	208	295	0.295
	195	250	0.25
	191	272	0.272
	197	260	0.26
	197	304	0.304
	191	278	0.278
	198	321	0.321
	202	286	0.286
	197	265	0.265
	221	272	0.272
	211	233	0.233
	211	252	0.252
	211	266	0.266
	212	246	0.246
	213	280	0.28
	211	259	0.259
	224	224	0.224
	210	239	0.239
	211	289	0.289
	232	238	0.238
	239	246	0.246
	232	232	0.232
	240	213	0.213
	249	219	0.219
	244	269	0.269
	229	225	0.225
	229	261	0.261
	245	254	0.254
	237	205	0.205
	258	282	0.282
	253	296	0.296
	254	261	0.261
	259	315	0.315
	269	291	0.291
	263	275	0.275
	251	307	0.307
	271	252	0.252
	274	319	0.319
	251	266	0.266
	280	304	0.304
	277	276	0.276
	287	282	0.282
	292	322	0.322
	280	271	0.271
	288	312	0.312
	294	335	0.335
	280	287	0.287
	292	346	0.346
	284	297	0.297
	330	327	0.327
	328	285	0.285
	317	318	0.318
	313	308	0.308
	327	261	0.261
	326	277	0.277
	315	269	0.269
	315	332	0.332
	302	291	0.291
	328	297	0.297
	335	281	0.281
	357	241	0.241
	331	234	0.234
	341	262	0.262
	343	248	0.248
	355	270	0.27
	340	276	0.276
	339	294	0.294
	358	253	0.253
	343	287	0.287
	389	298	0.298
	392	292	0.292
	386	274	0.274
	377	267	0.267
	373	287	0.287
	370	280	0.28
	366	250	0.25
	391	304	0.304
	374	310	0.31
	393	257	0.257
	424	263	0.263
	425	270	0.27
	413	258	0.258
	432	277	0.277
	428	251	0.251
	420	242	0.242
	419	298	0.298
	401	291	0.291
	432	282	0.282
	425	307	0.307
	474	226	0.226
	445	246	0.246
	459	221	0.221
	476	232	0.232
	465	257	0.257
	436	270	0.27
	463	240	0.24
	447	262	0.262
	441	250	0.25
	437	214	0.214
	506	318	0.318
	494	330	0.33
	500	308	0.308
	495	265	0.265
	520	278	0.278
	483	269	0.269
	521	293	0.293
	505	256	0.256
	502	284	0.284
	479	302	0.302
	544	295	0.295
	532	277	0.277
	565	220	0.22
	537	271	0.271
	527	313	0.313
	568	320	0.32
	528	228	0.228
	548	282	0.282
	528	304	0.304
	534	288	0.288
	628	247	0.247
	594	269	0.269
	605	287	0.287
	629	255	0.255
	594	298	0.298
	584	263	0.263
	624	277	0.277
	583	323	0.323
	628	306	0.306
	623	313	0.313
	639	288	0.288
	684	301	0.301
	635	307	0.307
	638	295	0.295
	637	267	0.267
	682	276	0.276
	658	257	0.257
	643	249	0.249
	647	282	0.282
	664	312	0.312
	748	285	0.285
	746	290	0.29
	752	303	0.303
	694	297	0.297
	743	267	0.267
	700	261	0.261
	707	310	0.31
	721	253	0.253
	703	271	0.271
	728	277	0.277
	818	256	0.256
	803	278	0.278
	773	321	0.321
	805	314	0.314
	824	300	0.3
	828	327	0.327
	821	293	0.293
	792	284	0.284
	776	306	0.306
	800	267	0.267
	886	257	0.257
	905	290	0.29
	908	242	0.242
	837	266	0.266
	860	313	0.313
	899	298	0.298
	880	282	0.282
	848	320	0.32
	897	273	0.273
	886	304	0.304
	973	267	0.267
	986	247	0.247
	939	276	0.276
	987	281	0.281
	964	262	0.262
	992	297	0.297
	960	301	0.301
	937	287	0.287
	980	253	0.253
	917	238	0.238
	1044	323	0.323
	1063	349	0.349
	1096	300	0.3
	1016	285	0.285
	1037	361	0.361
	1034	292	0.292
	1071	342	0.342
	1039	318	0.318
	1078	331	0.331
	1047	310	0.31
	1161	286	0.286
	1140	249	0.249
	1108	261	0.261
	1110	310	0.31
	1119	302	0.302
	1099	280	0.28
	1199	274	0.274
	1118	267	0.267
	1114	294	0.294
	1150	254	0.254
	1289	307	0.307
	1313	314	0.314
	1218	251	0.251
	1235	260	0.26
	1283	266	0.266
	1270	280	0.28
	1287	274	0.274
	1272	285	0.285
	1290	293	0.293
	1266	300	0.3
	1436	247	0.247
	1398	256	0.256
	1339	318	0.318
	1375	305	0.305
	1395	311	0.311
	1359	280	0.28
	1412	264	0.264
	1437	272	0.272
	1398	296	0.296
	1436	288	0.288
	1544	272	0.272
	1530	255	0.255
	1527	288	0.288
	1464	266	0.266
	1494	319	0.319
	1520	297	0.297
	1466	325	0.325
	1511	280	0.28
	1556	311	0.311
	1481	305	0.305
	1641	300	0.3
	1649	341	0.341
	1731	357	0.357
	1732	329	0.329
	1631	363	0.363
	1735	347	0.347
	1639	315	0.315
	1593	309	0.309
	1688	330	0.33
	1686	368	0.368
	1825	346	0.346
	1876	373	0.373
	1773	340	0.34
	1801	391	0.391
	1782	316	0.316
	1740	299	0.299
	1812	360	0.36
	1845	332	0.332
	1831	309	0.309
	1753	323	0.323
	2026	250	0.25
	1907	285	0.285
	1982	303	0.303
	2074	261	0.261
	2000	292	0.292
	1949	331	0.331
	1924	310	0.31
	1972	322	0.322
	2082	275	0.275
	2018	268	0.268
	2242	310	0.31
	2110	270	0.27
	2290	248	0.248
	2118	284	0.284
	2275	303	0.303
	2244	319	0.319
	2265	291	0.291
	2250	260	0.26
	2234	296	0.296
	2190	276	0.276
	2298	270	0.27
	2402	305	0.305
	2341	288	0.288
	2375	258	0.258
	2349	313	0.313
	2418	321	0.321
	2393	264	0.264
	2334	248	0.248
	2380	296	0.296
	2312	278	0.278
	2545	299	0.299
	2713	308	0.308
	2589	332	0.332
	2594	259	0.259
	2527	357	0.357
	2599	350	0.35
	2513	339	0.339
	2673	290	0.29
	2622	314	0.314
	2552	322	0.322
	2802	312	0.312
	2879	360	0.36
	2775	321	0.321
	2911	352	0.352
	2758	343	0.343
	2830	367	0.367
	2972	307	0.307
	2948	289	0.289
	2962	297	0.297
	2966	327	0.327
	3244	243	0.243
	3122	237	0.237
	3272	259	0.259
	3218	223	0.223
	3099	252	0.252
	3081	231	0.231
	3198	216	0.216
	3071	207	0.207
	3062	272	0.272
	3213	264	0.264
	3547	290	0.29
	3439	301	0.301
	3357	276	0.276
	3627	330	0.33
	3502	313	0.313
	3332	261	0.261
	3536	282	0.282
	3313	267	0.267
	3560	305	0.305
	3501	321	0.321
	3954	357	0.357
	3939	336	0.336
	3951	288	0.288
	3955	304	0.304
	3636	321	0.321
	3908	328	0.328
	3677	350	0.35
	3640	312	0.312
	3855	342	0.342
	3801	295	0.295
	4318	318	0.318
	4073	283	0.283
	4341	342	0.342
	4018	311	0.311
	4334	326	0.326
	4061	301	0.301
	4081	333	0.333
	4258	349	0.349
	4146	291	0.291
	3994	355	0.355
	4428	373	0.373
	4397	389	0.389
	4413	381	0.381
	4633	352	0.352
	4507	343	0.343
	4592	335	0.335
	4475	328	0.328
	4460	359	0.359
	4785	399	0.399
	4720	366	0.366
	5169	306	0.306
	4803	319	0.319
	5224	356	0.356
	4923	370	0.37
	5068	338	0.338
	5140	363	0.363
	4861	350	0.35
	4984	342	0.342
	5140	312	0.312
	4986	329	0.329
	5660	283	0.283
	5347	257	0.257
	5718	298	0.298
	5617	252	0.252
	5558	291	0.291
	5721	265	0.265
	5372	278	0.278
	5706	271	0.271
	5617	311	0.311
	5705	304	0.304
	6028	321	0.321
	6305	366	0.366
	6013	379	0.379
	5926	404	0.404
	6063	344	0.344
	5841	374	0.374
	5937	386	0.386
	6021	331	0.331
	6023	353	0.353
	5962	393	0.393
	6353	348	0.348
	6383	336	0.336
	6812	384	0.384
	6342	330	0.33
	6904	359	0.359
	6357	373	0.373
	6603	322	0.322
	6754	365	0.365
	6743	342	0.342
	6846	313	0.313
	6993	336	0.336
	7065	288	0.288
	7052	344	0.344
	7061	299	0.299
	7416	308	0.308
	7003	293	0.293
	7109	331	0.331
	7411	313	0.313
	7263	320	0.32
	7396	349	0.349
	7699	415	0.415
	8196	353	0.353
	7779	410	0.41
	7661	331	0.331
	8007	378	0.378
	8290	387	0.387
	7855	365	0.365
	7838	394	0.394
	7932	339	0.339
	7734	402	0.402
	8330	434	0.434
	8864	412	0.412
	8495	428	0.428
	8797	370	0.37
	8882	382	0.382
	9020	443	0.443
	8905	421	0.421
	8602	401	0.401
	8448	390	0.39
	8888	452	0.452
	9488	367	0.367
	9879	381	0.381
	9264	342	0.342
	9419	326	0.326
	9925	318	0.318
	9492	361	0.361
	9817	374	0.374
	9941	350	0.35
	9509	311	0.311
	9951	333	0.333
	10198	414	0.414
	10328	428	0.428
	10468	449	0.449
	10707	423	0.423
	10747	401	0.401
	10617	465	0.465
	10505	408	0.408
	10333	456	0.456
	10398	443	0.443
	10212	434	0.434
	11175	353	0.353
	10972	339	0.339
	11045	388	0.388
	11953	345	0.345
	11923	403	0.403
	11797	395	0.395
	11586	364	0.364
	11765	411	0.411
	11623	378	0.378
	11628	370	0.37
	12081	501	0.501
	12038	386	0.386
	12639	495	0.495
	12417	510	0.51
	12571	428	0.428
	13145	415	0.415
	12583	402	0.402
	12156	518	0.518
	12443	472	0.472
	12967	482	0.482
	14151	485	0.485
	13644	466	0.466
	13647	443	0.443
	14263	475	0.475
	14423	494	0.494
	13408	394	0.394
	13385	436	0.436
	14338	481	0.481
	13316	449	0.449
	14355	457	0.457
	15439	326	0.326
	15433	339	0.339
	15616	322	0.322
	15027	360	0.36
	15305	366	0.366
	15442	349	0.349
	14701	354	0.354
	14981	333	0.333
	14953	315	0.315
	14760	308	0.308
	16351	408	0.408
	17201	444	0.444
	16220	423	0.423
	16949	396	0.396
	17346	416	0.416
	17011	431	0.431
	16244	389	0.389
	16937	381	0.381
	16037	403	0.403
	17085	810	0.81
	18186	356	0.356
	18083	323	0.323
	17453	317	0.317
	17388	330	0.33
	18115	309	0.309
	19039	364	0.364
	18698	350	0.35
	18573	721	0.721
	20197	331	0.331
	20179	324	0.324
	20657	358	0.358
	18994	728	0.728
	18135	376	0.376
	19502	370	0.37
	19766	338	0.338
	19623	358	0.358
	20395	683	0.683
	22491	351	0.351
	21423	311	0.311
	22536	343	0.343
	19584	366	0.366
	20845	724	0.724
	22095	880	0.88
	23415	501	0.501
	21881	517	0.517
	21562	870	0.87
	22489	698	0.698
	22962	645	0.645
	23735	561	0.561
	21641	508	0.508
	21407	532	0.532
	20560	863	0.863
	24770	617	0.617
	23503	625	0.625
	26718	439	0.439
	22367	631	0.631
	23585	589	0.589
	26520	605	0.605
	25009	797	0.797
	27223	299	0.299
	23345	973	0.973
	26982	787	0.787
	23322	929	0.929
	26587	325	0.325
	23863	623	0.623
	25336	289	0.289
	26795	297	0.297
	29245	617	0.617
	29117	573	0.573
	25483	580	0.58
	28846	600	0.6
	27133	310	0.31
	29169	593	0.593
	26887	622	0.622
	29020	585	0.585
	30796	504	0.504
	28098	533	0.533
	29599	518	0.518
	28134	510	0.51
	31162	524	0.524
	30502	524	0.524
	29947	550	0.55
	30279	539	0.539
	27561	504	0.504
	30329	496	0.496
	35580	558	0.558
	35493	566	0.566
	31905	552	0.552
	31034	530	0.53
	30701	573	0.573
	30400	394	0.394
	33520	383	0.383
	35693	426	0.426
	33774	410	0.41
	33035	403	0.403
	35539	706	0.706
	33701	685	0.685
	33675	497	0.497
	35414	533	0.533
	38298	576	0.576
	38897	760	0.76
	33587	725	0.725
	36329	780	0.78
	39435	963	0.963
	38988	1009	1.009
	39399	471	0.471
	38761	450	0.45
	38680	695	0.695
	36694	642	0.642
	42869	625	0.625
	39463	716	0.716
	43457	861	0.861
	41782	843	0.843
	41112	446	0.446
	41814	642	0.642
	40206	653	0.653
	40606	440	0.44
	42355	675	0.675
	42467	517	0.517
	44003	508	0.508
	40909	538	0.538
	45904	673	0.673
	45063	665	0.665
	45678	647	0.647
	44125	803	0.803
	43934	781	0.781
	47431	813	0.813
	45352	744	0.744
	48931	843	0.843
	44816	929	0.929
	45474	863	0.863
	47999	886	0.886
	49872	899	0.899
	49596	868	0.868
	48494	821	0.821
	51516	890	0.89
	50060	880	0.88
	48674	785	0.785
	52289	775	0.775
	50956	925	0.925
	52777	605	0.605
	55010	596	0.596
	55638	950	0.95
	56045	1091	1.091
	57533	733	0.733
	53012	752	0.752
	53018	889	0.889
	53120	957	0.957
	58553	938	0.938
	56141	1136	1.136
	59285	1031	1.031
	62186	1058	1.058
	62520	625	0.625
	56690	1294	1.294
	60626	772	0.772
	61352	750	0.75
	62948	692	0.692
	62441	713	0.713
	61455	986	0.986
	65608	997	0.997
	64022	1150	1.15
	67583	1173	1.173
	59934	1195	1.195
	64522	1179	1.179
	65256	1175	1.175
	67536	1192	1.192
	64780	1388	1.388
	68877	1380	1.38
	72066	933	0.933
	67523	946	0.946
	65528	1154	1.154
	75428	1141	1.141
	71081	1345	1.345
	70577	1109	1.109
	71034	1612	1.612
	72657	1371	1.371
	73948	1091	1.091
	74867	1152	1.152
	74514	1512	1.512
	79002	1418	1.418
	81636	1007	1.007
	69329	1028	1.028
	77599	1038	1.038
	77679	1069	1.069
	79659	1014	1.014
	77771	889	0.889
	78736	1125	1.125
	81749	976	0.976
	91069	1333	1.333
	79034	1322	1.322
	85705	1405	1.405
	82554	1390	1.39
	85165	1391	1.391
	88981	1484	1.484
	89155	1324	1.324
	88771	1400	1.4
	89211	1390	1.39
	88751	1443	1.443
	88330	943	0.943
	98632	1137	1.137
	83818	1092	1.092
	96157	1161	1.161
	99048	1136	1.136
	97829	1139	1.139
	95940	1173	1.173
	98831	1131	1.131
	96069	1143	1.143
	96509	1163	1.163
	97458	1033	1.033
	93352	1897	1.897

## Sheet: POST 25 Clients (2)
	POST
	Payload Length (bytes)	Response Time (ms)	Response Time (sec)
	10	374	0.374
	11	382	0.382
	10	357	0.357
	12	353	0.353
	12	361	0.361
	10	332	0.332
	10	328	0.328
	12	363	0.363
	12	347	0.347
	12	368	0.368
	11	395	0.395
	12	329	0.329
	11	400	0.4
	11	381	0.381
	11	341	0.341
	11	378	0.378
	11	361	0.361
	11	372	0.372
	12	366	0.366
	11	354	0.354
	12	704	0.704
	11	666	0.666
	13	328	0.328
	14	322	0.322
	14	370	0.37
	13	336	0.336
	14	333	0.333
	11	662	0.662
	10	701	0.701
	12	650	0.65
	14	583	0.583
	12	424	0.424
	15	482	0.482
	15	434	0.434
	13	588	0.588
	15	568	0.568
	13	572	0.572
	14	438	0.438
	15	443	0.443
	13	565	0.565
	13	662	0.662
	14	375	0.375
	15	673	0.673
	16	362	0.362
	16	369	0.369
	13	394	0.394
	16	348	0.348
	15	654	0.654
	15	682	0.682
	13	668	0.668
	12	481	0.481
	17	256	0.256
	16	244	0.244
	18	233	0.233
	17	272	0.272
	16	440	0.44
	13	490	0.49
	15	241	0.241
	14	486	0.486
	18	457	0.457
	19	443	0.443
	16	221	0.221
	23	226	0.226
	16	252	0.252
	18	271	0.271
	16	267	0.267
	17	430	0.43
	16	420	0.42
	16	449	0.449
	16	434	0.434
	23	504	0.504
	19	397	0.397
	22	378	0.378
	22	369	0.369
	21	360	0.36
	24	491	0.491
	21	356	0.356
	16	512	0.512
	18	533	0.533
	16	517	0.517
	18	470	0.47
	24	438	0.438
	20	310	0.31
	21	261	0.261
	21	295	0.295
	21	292	0.292
	22	451	0.451
	22	459	0.459
	17	477	0.477
	22	284	0.284
	25	609	0.609
	30	321	0.321
	25	244	0.244
	29	213	0.213
	31	328	0.328
	25	215	0.215
	23	358	0.358
	20	348	0.348
	28	361	0.361
	30	334	0.334
	28	282	0.282
	26	351	0.351
	20	374	0.374
	22	369	0.369
	26	271	0.271
	21	597	0.597
	22	560	0.56
	26	575	0.575
	29	361	0.361
	20	564	0.564
	26	592	0.592
	22	644	0.644
	39	311	0.311
	31	281	0.281
	27	290	0.29
	30	322	0.322
	27	589	0.589
	26	599	0.599
	34	316	0.316
	23	603	0.603
	28	393	0.393
	33	430	0.43
	30	458	0.458
	31	386	0.386
	27	466	0.466
	28	411	0.411
	38	435	0.435
	32	403	0.403
	25	452	0.452
	39	389	0.389
	37	670	0.67
	46	363	0.363
	33	368	0.368
	35	384	0.384
	44	359	0.359
	38	378	0.378
	32	694	0.694
	33	735	0.735
	35	674	0.674
	36	698	0.698
	40	454	0.454
	32	319	0.319
	38	315	0.315
	45	324	0.324
	35	294	0.294
	48	267	0.267
	30	475	0.475
	30	481	0.481
	35	450	0.45
	38	489	0.489
	48	594	0.594
	52	333	0.333
	41	570	0.57
	40	381	0.381
	44	363	0.363
	42	329	0.329
	44	376	0.376
	34	601	0.601
	34	561	0.561
	34	565	0.565
	51	491	0.491
	49	366	0.366
	44	483	0.483
	39	350	0.35
	58	347	0.347
	58	343	0.343
	53	384	0.384
	44	509	0.509
	47	505	0.505
	48	477	0.477
	41	787	0.787
	47	771	0.771
	61	433	0.433
	54	430	0.43
	61	455	0.455
	34	783	0.783
	49	449	0.449
	41	416	0.416
	42	759	0.759
	41	755	0.755
	65	556	0.556
	58	460	0.46
	42	438	0.438
	51	481	0.481
	66	430	0.43
	52	539	0.539
	50	529	0.529
	46	560	0.56
	50	444	0.444
	58	552	0.552
	59	713	0.713
	53	728	0.728
	74	329	0.329
	58	353	0.353
	42	303	0.303
	50	342	0.342
	61	336	0.336
	79	663	0.663
	76	749	0.749
	63	680	0.68
	57	573	0.573
	66	428	0.428
	69	578	0.578
	86	454	0.454
	69	436	0.436
	53	405	0.405
	52	615	0.615
	61	567	0.567
	55	441	0.441
	65	560	0.56
	97	506	0.506
	61	255	0.255
	66	259	0.259
	71	265	0.265
	80	302	0.302
	96	269	0.269
	68	548	0.548
	64	511	0.511
	68	488	0.488
	78	537	0.537
	82	543	0.543
	65	512	0.512
	79	299	0.299
	63	334	0.334
	76	311	0.311
	76	339	0.339
	92	306	0.306
	64	532	0.532
	80	552	0.552
	68	539	0.539
	97	433	0.433
	95	332	0.332
	79	335	0.335
	86	297	0.297
	82	342	0.342
	64	443	0.443
	112	299	0.299
	79	410	0.41
	119	407	0.407
	95	418	0.418
	71	566	0.566
	107	200	0.2
	102	305	0.305
	101	339	0.339
	94	561	0.561
	115	549	0.549
	95	555	0.555
	88	311	0.311
	81	317	0.317
	105	572	0.572
	95	428	0.428
	95	472	0.472
	96	463	0.463
	149	310	0.31
	119	339	0.339
	101	315	0.315
	130	291	0.291
	115	476	0.476
	104	451	0.451
	86	455	0.455
	113	576	0.576
	115	351	0.351
	81	379	0.379
	143	371	0.371
	143	376	0.376
	116	343	0.343
	109	591	0.591
	83	603	0.603
	119	587	0.587
	98	610	0.61
	136	427	0.427
	118	436	0.436
	111	295	0.295
	111	279	0.279
	109	287	0.287
	109	311	0.311
	167	273	0.273
	128	447	0.447
	132	421	0.421
	106	451	0.451
	182	542	0.542
	106	333	0.333
	172	307	0.307
	126	317	0.317
	105	292	0.292
	126	550	0.55
	163	299	0.299
	153	535	0.535
	154	559	0.559
	134	511	0.511
	103	434	0.434
	170	303	0.303
	192	289	0.289
	142	310	0.31
	140	264	0.264
	126	424	0.424
	143	421	0.421
	138	418	0.418
	136	409	0.409
	156	283	0.283
	211	552	0.552
	195	581	0.581
	135	345	0.345
	247	372	0.372
	162	365	0.365
	194	331	0.331
	137	558	0.558
	136	577	0.577
	154	561	0.561
	126	325	0.325
	173	462	0.462
	175	452	0.452
	182	446	0.446
	178	325	0.325
	156	332	0.332
	202	303	0.303
	173	320	0.32
	220	434	0.434
	217	429	0.429
	188	311	0.311
	234	482	0.482
	304	258	0.258
	169	229	0.229
	234	217	0.217
	162	253	0.253
	165	235	0.235
	183	511	0.511
	161	515	0.515
	166	474	0.474
	185	467	0.467
	192	492	0.492
	172	363	0.363
	283	377	0.377
	249	370	0.37
	200	481	0.481
	230	347	0.347
	266	488	0.488
	242	510	0.51
	201	381	0.381
	181	516	0.516
	224	480	0.48
	280	485	0.485
	241	299	0.299
	283	292	0.292
	271	296	0.296
	218	336	0.336
	206	449	0.449
	240	284	0.284
	274	490	0.49
	239	455	0.455
	208	555	0.555
	201	338	0.338
	223	588	0.588
	228	332	0.332
	291	309	0.309
	387	315	0.315
	396	334	0.334
	251	595	0.595
	318	578	0.578
	246	573	0.573
	251	435	0.435
	263	408	0.408
	251	415	0.415
	291	301	0.301
	220	441	0.441
	257	289	0.289
	310	306	0.306
	263	312	0.312
	349	283	0.283
	308	430	0.43
	359	573	0.573
	292	546	0.546
	257	298	0.298
	335	287	0.287
	482	293	0.293
	257	315	0.315
	285	308	0.308
	281	526	0.526
	382	529	0.529
	316	541	0.541
	257	390	0.39
	400	421	0.421
	342	261	0.261
	339	272	0.272
	412	307	0.307
	316	314	0.314
	343	323	0.323
	483	404	0.404
	302	427	0.427
	282	382	0.382
	366	506	0.506
	361	278	0.278
	377	275	0.275
	421	282	0.282
	366	264	0.264
	433	269	0.269
	340	483	0.483
	388	498	0.498
	269	494	0.494
	392	512	0.512
	373	389	0.389
	395	316	0.316
	536	373	0.373
	464	259	0.259
	468	302	0.302
	445	251	0.251
	475	288	0.288
	488	405	0.405
	322	377	0.377
	435	368	0.368
	552	545	0.545
	333	558	0.558
	448	349	0.349
	431	332	0.332
	463	355	0.355
	484	325	0.325
	349	341	0.341
	516	551	0.551
	617	536	0.536
	392	588	0.588
	497	462	0.462
	407	304	0.304
	606	308	0.308
	481	312	0.312
	573	327	0.327
	576	282	0.282
	437	454	0.454
	544	417	0.417
	585	412	0.412
	418	421	0.421
	513	518	0.518
	554	532	0.532
	728	327	0.327
	554	297	0.297
	762	336	0.336
	598	302	0.302
	472	315	0.315
	442	561	0.561
	589	521	0.521
	679	542	0.542
	428	498	0.498
	594	479	0.479
	511	509	0.509
	638	361	0.361
	652	351	0.351
	534	402	0.402
	504	386	0.386
	632	355	0.355
	676	520	0.52
	457	527	0.527
	738	576	0.576
	840	326	0.326
	680	571	0.571
	759	310	0.31
	564	320	0.32
	637	337	0.337
	815	333	0.333
	587	595	0.595
	626	582	0.582
	517	551	0.551
	685	272	0.272
	743	459	0.459
	672	270	0.27
	900	266	0.266
	751	254	0.254
	761	443	0.443
	710	448	0.448
	960	418	0.418
	570	292	0.292
	919	260	0.26
	723	549	0.549
	580	746	0.746
	880	387	0.387
	1051	357	0.357
	700	366	0.366
	879	360	0.36
	656	374	0.374
	864	577	0.577
	895	569	0.569
	594	574	0.574
	815	414	0.414
	728	418	0.418
	863	330	0.33
	821	315	0.315
	842	423	0.423
	1037	338	0.338
	1230	412	0.412
	929	288	0.288
	960	320	0.32
	768	452	0.452
	714	585	0.585
	966	591	0.591
	1101	344	0.344
	750	338	0.338
	868	326	0.326
	1059	318	0.318
	863	334	0.334
	993	571	0.571
	1006	565	0.565
	1143	559	0.559
	1106	428	0.428
	982	312	0.312
	1117	341	0.341
	998	422	0.422
	1574	336	0.336
	820	328	0.328
	1212	453	0.453
	1222	363	0.363
	678	446	0.446
	1311	436	0.436
	1036	662	0.662
	1236	641	0.641
	1322	377	0.377
	1053	410	0.41
	1345	406	0.406
	827	356	0.356
	1128	381	0.381
	1392	635	0.635
	1026	670	0.67
	1138	631	0.631
	1030	470	0.47
	1346	325	0.325
	1951	331	0.331
	1044	359	0.359
	1342	368	0.368
	1335	519	0.519
	1040	477	0.477
	1456	508	0.508
	1434	354	0.354
	814	474	0.474
	1889	687	0.687
	1088	395	0.395
	1277	427	0.427
	1453	414	0.414
	1987	423	0.423
	1378	391	0.391
	1307	426	0.426
	1499	444	0.444
	1639	290	0.29
	1736	412	0.412
	1766	419	0.419
	1589	266	0.266
	1563	309	0.309
	1544	281	0.281
	1281	694	0.694
	1302	315	0.315
	1304	440	0.44
	933	690	0.69
	1031	685	0.685
	1207	681	0.681
	2072	683	0.683
	1692	302	0.302
	1730	352	0.352
	2097	357	0.357
	1808	323	0.323
	2408	317	0.317
	1445	383	0.383
	2377	330	0.33
	1734	352	0.352
	1706	338	0.338
	2299	341	0.341
	1838	357	0.357
	1300	389	0.389
	1725	400	0.4
	1020	672	0.672
	2187	318	0.318
	1673	668	0.668
	1136	366	0.366
	1585	699	0.699
	1800	719	0.719
	2181	769	0.769
	2997	356	0.356
	2688	343	0.343
	1528	352	0.352
	1980	312	0.312
	1885	709	0.709
	1900	747	0.747
	2294	337	0.337
	1410	753	0.753
	1722	722	0.722
	1995	506	0.506
	2821	490	0.49
	2430	482	0.482
	2091	471	0.471
	2062	553	0.553
	2437	511	0.511
	2342	520	0.52
	2843	477	0.477
	1446	548	0.548
	2913	515	0.515
	2251	647	0.647
	2483	264	0.264
	2359	607	0.607
	2425	290	0.29
	2616	598	0.598
	1928	257	0.257
	2156	271	0.271
	2825	281	0.281
	2408	615	0.615
	1620	587	0.587
	2039	547	0.547
	3107	350	0.35
	2514	299	0.299
	1895	327	0.327
	3570	334	0.334
	3325	322	0.322
	3375	536	0.536
	1988	556	0.556
	3104	540	0.54
	3650	522	0.522
	3314	547	0.547
	2523	369	0.369
	2929	404	0.404
	2925	387	0.387
	3128	526	0.526
	2955	351	0.351
	2708	553	0.553
	2524	521	0.521
	3768	374	0.374
	2984	513	0.513
	3147	608	0.608
	2940	560	0.56
	3943	385	0.385
	3063	394	0.394
	2041	347	0.347
	3242	353	0.353
	3239	593	0.593
	2240	339	0.339
	2012	579	0.579
	2069	589	0.589
	4792	564	0.564
	3351	554	0.554
	3302	323	0.323
	3276	362	0.362
	4367	338	0.338
	3963	335	0.335
	3526	359	0.359
	4571	547	0.547
	4571	533	0.533
	4522	539	0.539
	3823	540	0.54
	3906	532	0.532
	4416	351	0.351
	3487	319	0.319
	2890	336	0.336
	3453	326	0.326
	3018	346	0.346
	3939	518	0.518
	4326	537	0.537
	3596	545	0.545
	3131	564	0.564
	4249	378	0.378
	4575	547	0.547
	4584	370	0.37
	4738	383	0.383
	4454	398	0.398
	4164	388	0.388
	2661	555	0.555
	3494	574	0.574
	4191	544	0.544
	5645	624	0.624
	4340	438	0.438
	3596	419	0.419
	5872	442	0.442
	6206	606	0.606
	3877	406	0.406
	4413	427	0.427
	4662	433	0.433
	5851	614	0.614
	4499	430	0.43
	4211	664	0.664
	4596	461	0.461
	6160	874	0.874
	5355	455	0.455
	5342	443	0.443
	3901	435	0.435
	3307	419	0.419
	4674	668	0.668
	5041	842	0.842
	5876	678	0.678
	5841	657	0.657
	5686	622	0.622
	4645	446	0.446
	4388	433	0.433
	7795	437	0.437
	5765	430	0.43
	6177	453	0.453
	5127	666	0.666
	5807	670	0.67
	5117	631	0.631
	6233	648	0.648
	4275	379	0.379
	5492	383	0.383
	6548	414	0.414
	7062	375	0.375
	4657	391	0.391
	6884	669	0.669
	7313	665	0.665
	5053	657	0.657
	7460	673	0.673
	7205	605	0.605
	6089	618	0.618
	6430	416	0.416
	6483	383	0.383
	7044	394	0.394
	5552	405	0.405
	6984	627	0.627
	5643	622	0.622
	7928	613	0.613
	7771	412	0.412
	6763	604	0.604
	9278	354	0.354
	6365	397	0.397
	5414	393	0.393
	7823	376	0.376
	7009	585	0.585
	6503	406	0.406
	6461	617	0.617
	5940	597	0.597
	8122	593	0.593
	6302	645	0.645
	7678	454	0.454
	8787	471	0.471
	9569	413	0.413
	7741	447	0.447
	9079	685	0.685
	9871	668	0.668
	8445	672	0.672
	9821	664	0.664
	8688	461	0.461
	6752	615	0.615
	9467	609	0.609
	8852	469	0.469
	8440	458	0.458
	7297	428	0.428
	9100	449	0.449
	8603	630	0.63
	7728	453	0.453
	8049	463	0.463
	8941	623	0.623
	12284	752	0.752
	8178	465	0.465
	10784	476	0.476
	8352	450	0.45
	10639	487	0.487
	9885	975	0.975
	10004	491	0.491
	9761	749	0.749
	8862	742	0.742
	12238	706	0.706
	11618	697	0.697
	11682	531	0.531
	11331	718	0.718
	7618	722	0.722
	11916	711	0.711
	8484	508	0.508
	11034	518	0.518
	9310	526	0.526
	11552	683	0.683
	10590	522	0.522
	10489	886	0.886
	15167	551	0.551
	10607	538	0.538
	15417	570	0.57
	13268	532	0.532
	10644	565	0.565
	9419	838	0.838
	11920	843	0.843
	11423	832	0.832
	10714	865	0.865
	9992	593	0.593
	13581	602	0.602
	15131	599	0.599
	14888	807	0.807
	11198	619	0.619
	11925	836	0.836
	10800	779	0.779
	12778	584	0.584
	10583	825	0.825
	13497	841	0.841
	15209	932	0.932
	13403	617	0.617
	15275	637	0.637
	15442	628	0.628
	10094	341	0.341
	15766	976	0.976
	12576	632	0.632
	12254	987	0.987
	15234	951	0.951
	13511	970	0.97
	18211	923	0.923
	13733	917	0.917
	14315	681	0.681
	17446	678	0.678
	13748	637	0.637
	18666	909	0.909
	14272	951	0.951
	13952	947	0.947
	19168	942	0.942
	12760	649	0.649
	18093	931	0.931
	18319	550	0.55
	17359	582	0.582
	13494	577	0.577
	19057	593	0.593
	16221	935	0.935
	19182	571	0.571
	17575	921	0.921
	12813	948	0.948
	15680	1013	1.013
	17348	668	0.668
	19895	1006	1.006
	20486	628	0.628
	19894	1334	1.334
	15239	978	0.978
	19826	963	0.963
	16080	985	0.985
	23723	868	0.868
	19811	845	0.845
	16411	834	0.834
	20939	621	0.621
	19174	913	0.913
	24528	875	0.875
	17606	883	0.883
	17221	904	0.904
	22708	855	0.855
	22061	842	0.842
	22227	836	0.836
	20207	870	0.87
	18229	862	0.862
	20975	1069	1.069
	17186	819	0.819
	21831	720	0.72
	18979	729	0.729
	21571	1143	1.143
	22117	1156	1.156
	23019	777	0.777
	21556	758	0.758
	16313	784	0.784
	21028	1057	1.057
	26108	852	0.852
	24627	830	0.83
	22757	837	0.837
	23177	845	0.845
	21823	859	0.859
	23710	1019	1.019
	25854	777	0.777
	23808	1014	1.014
	20502	824	0.824
	30622	977	0.977
	26123	1241	1.241
	25956	1005	1.005
	27157	1096	1.096
	21443	783	0.783
	22994	763	0.763
	23030	1121	1.121
	25193	1070	1.07
	31018	1089	1.089
	29547	1451	1.451
	29273	1086	1.086
	26501	1093	1.093
	25938	1079	1.079
	25332	1110	1.11
	27923	1129	1.129
	28938	970	0.97
	37054	931	0.931
	29013	993	0.993
	31561	977	0.977
	25739	985	0.985
	26398	1088	1.088
	31736	1083	1.083
	30793	1095	1.095
	31467	1253	1.253
	26244	1244	1.244
	29399	958	0.958
	37146	1296	1.296
	37962	1256	1.256
	38175	1248	1.248
	27641	1084	1.084
	35964	1075	1.075
	31258	1129	1.129
	36455	1139	1.139
	32239	867	0.867
	38099	1027	1.027
	36383	1370	1.37
	35914	997	0.997
	36976	1033	1.033
	32525	1175	1.175
	32314	1027	1.027
	34534	1163	1.163
	39705	1402	1.402
	34461	940	0.94
	38201	1376	1.376
	40262	1200	1.2
	36088	1443	1.443
	37569	1133	1.133
	40332	1101	1.101
	41936	1261	1.261
	36641	1077	1.077
	34713	1269	1.269
	42183	1330	1.33
	32915	1178	1.178
	39550	1523	1.523
	46655	1340	1.34
	38790	1388	1.388
	44124	1368	1.368
	48317	1357	1.357
	42256	1303	1.303
	48953	1269	1.269
	44011	1288	1.288
	41083	1368	1.368
	47216	1347	1.347
	48136	1533	1.533
	45531	1104	1.104
	46301	1261	1.261
	42466	948	0.948
	45855	1148	1.148
	49317	1360	1.36
	40051	1336	1.336
	48434	1723	1.723
	45179	1704	1.704
	62335	1530	1.53
	49802	1360	1.36
	46433	1106	1.106
	61474	1389	1.389
	50872	1222	1.222
	46726	1023	1.023
	44870	1208	1.208
	57269	1112	1.112
	53504	1229	1.229
	56591	1240	1.24
	61888	1568	1.568
	62995	1820	1.82
	62442	1304	1.304
	56672	1313	1.313
	54238	1009	1.009
	52528	1207	1.207
	54506	1217	1.217
	53712	1227	1.227
	62786	1358	1.358
	52315	1157	1.157
	52538	1326	1.326
	54255	1567	1.567
	51705	1560	1.56
	61879	1710	1.71
	58292	1571	1.571
	53771	1423	1.423
	50616	1496	1.496
	71359	1773	1.773
	58745	1505	1.505
	69531	1704	1.704
	58229	1732	1.732
	78456	1755	1.755
	65190	1405	1.405
	64091	1653	1.653
	66802	1629	1.629
	65906	1761	1.761
	65602	1897	1.897
	69178	1630	1.63
	68486	1612	1.612
	75154	1841	1.841
	71951	1721	1.721
	74741	1749	1.749
	68311	1740	1.74
	77779	1831	1.831
	78148	2142	2.142
	66434	1654	1.654
	77627	1672	1.672
	73559	1747	1.747
	77604	1511	1.511
	65649	1584	1.584
	77250	1794	1.794
	68420	1797	1.797
	71545	1807	1.807
	76198	1788	1.788
	86956	1661	1.661
	96531	2117	2.117
	86678	1873	1.873
	83539	1974	1.974
	96650	2211	2.211
	83688	1800	1.8
	81076	1708	1.708
	93022	2183	2.183
	97017	2021	2.021
	99267	1897	1.897
	96141	2143	2.143
	79873	1860	1.86
	99749	2207	2.207
	85051	1930	1.93
	84965	1916	1.916
	96052	1937	1.937
	88631	2077	2.077
	96613	2144	2.144
	93927	2527	2.527
	79806	2308	2.308
	86228	1855	1.855
	91789	2130	2.13
	81507	2090	2.09
	82843	2262	2.262
	99069	2955	2.955

## Sheet: POST 50 Clients (2)
	POST
	Payload Length (bytes)	Response Time (ms)	Response Time (sec)
	10	893	0.893
	14	926	0.926
	10	904	0.904
	14	940	0.94
	10	885	0.885
	11	503	0.503
	11	788	0.788
	15	862	0.862
	11	954	0.954
	14	912	0.912
	15	811	0.811
	10	859	0.859
	13	948	0.948
	13	850	0.85
	11	867	0.867
	14	909	0.909
	10	773	0.773
	11	698	0.698
	12	833	0.833
	11	887	0.887
	11	779	0.779
	12	971	0.971
	12	805	0.805
	12	642	0.642
	11	908	0.908
	13	731	0.731
	14	654	0.654
	13	916	0.916
	11	642	0.642
	12	838	0.838
	12	1156	1.156
	12	1406	1.406
	13	1372	1.372
	10	1191	1.191
	14	1111	1.111
	12	1142	1.142
	11	1178	1.178
	11	1255	1.255
	10	1236	1.236
	10	1216	1.216
	14	1288	1.288
	10	1139	1.139
	13	1154	1.154
	15	1116	1.116
	13	1124	1.124
	13	1233	1.233
	14	1274	1.274
	11	1167	1.167
	13	1087	1.087
	14	1230	1.23
	22	1733	1.733
	21	1729	1.729
	18	1754	1.754
	24	1821	1.821
	15	1842	1.842
	21	1752	1.752
	23	1805	1.805
	22	1700	1.7
	24	1721	1.721
	22	1711	1.711
	18	1892	1.892
	24	1735	1.735
	22	1773	1.773
	20	1795	1.795
	22	1860	1.86
	17	1789	1.789
	18	1877	1.877
	24	1886	1.886
	23	1871	1.871
	16	1913	1.913
	22	2333	2.333
	17	2308	2.308
	17	2317	2.317
	23	2360	2.36
	24	2447	2.447
	17	2019	2.019
	18	1961	1.961
	23	1851	1.851
	16	1980	1.98
	22	1796	1.796
	21	2028	2.028
	17	1950	1.95
	22	1911	1.911
	19	2035	2.035
	18	2044	2.044
	23	1891	1.891
	21	1944	1.944
	20	2555	2.555
	22	2229	2.229
	16	2192	2.192
	21	1968	1.968
	16	1934	1.934
	17	2025	2.025
	16	2007	2.007
	16	2074	2.074
	25	2428	2.428
	21	1878	1.878
	21	2245	2.245
	22	2265	2.265
	21	2382	2.382
	33	1335	1.335
	36	1396	1.396
	38	1353	1.353
	28	1413	1.413
	29	1314	1.314
	27	1332	1.332
	28	1368	1.368
	32	1190	1.19
	30	1073	1.073
	33	1068	1.068
	25	1203	1.203
	29	1437	1.437
	30	1425	1.425
	30	1379	1.379
	31	1367	1.367
	29	1293	1.293
	37	1319	1.319
	33	1301	1.301
	27	1343	1.343
	37	1335	1.335
	29	1465	1.465
	29	1358	1.358
	28	1582	1.582
	35	1614	1.614
	38	1507	1.507
	25	1380	1.38
	30	1318	1.318
	25	1585	1.585
	36	1670	1.67
	25	1374	1.374
	30	1604	1.604
	36	1438	1.438
	37	1461	1.461
	36	1547	1.547
	25	1497	1.497
	26	1593	1.593
	28	1632	1.632
	31	1417	1.417
	33	1475	1.475
	39	1664	1.664
	29	1620	1.62
	37	1559	1.559
	37	1518	1.518
	37	1487	1.487
	55	816	0.816
	35	1405	1.405
	31	1566	1.566
	39	1438	1.438
	33	1324	1.324
	25	1456	1.456
	27	1802	1.802
	59	1122	1.122
	52	1160	1.16
	53	1174	1.174
	62	1115	1.115
	45	1149	1.149
	40	959	0.959
	49	1078	1.078
	40	1057	1.057
	48	860	0.86
	49	1636	1.636
	47	1404	1.404
	58	1360	1.36
	48	1386	1.386
	44	1540	1.54
	55	1445	1.445
	41	1418	1.418
	55	1603	1.603
	46	1670	1.67
	61	1722	1.722
	49	1270	1.27
	54	1290	1.29
	42	1493	1.493
	50	1248	1.248
	40	1490	1.49
	44	1520	1.52
	41	1302	1.302
	49	1462	1.462
	58	1397	1.397
	60	1299	1.299
	46	1732	1.732
	61	1449	1.449
	53	1392	1.392
	57	1671	1.671
	76	1643	1.643
	43	1705	1.705
	48	1655	1.655
	44	1541	1.541
	62	1381	1.381
	50	1681	1.681
	59	1804	1.804
	48	2020	2.02
	60	1752	1.752
	42	1826	1.826
	47	1793	1.793
	79	1578	1.578
	75	1472	1.472
	90	1431	1.431
	57	1833	1.833
	52	1615	1.615
	40	1782	1.782
	68	1440	1.44
	87	1543	1.543
	85	1574	1.574
	73	1592	1.592
	76	1248	1.248
	65	1141	1.141
	76	1284	1.284
	68	1326	1.326
	87	1275	1.275
	64	1171	1.171
	93	1457	1.457
	41	1899	1.899
	46	1740	1.74
	42	1728	1.728
	88	1639	1.639
	91	1571	1.571
	84	1721	1.721
	66	1653	1.653
	80	1999	1.999
	72	1579	1.579
	83	1524	1.524
	77	1535	1.535
	71	1505	1.505
	70	1545	1.545
	93	1567	1.567
	78	1307	1.307
	80	1287	1.287
	66	1328	1.328
	79	1313	1.313
	69	1515	1.515
	65	1252	1.252
	86	1347	1.347
	83	1603	1.603
	94	1590	1.59
	84	1553	1.553
	148	1540	1.54
	73	1526	1.526
	99	1507	1.507
	79	1633	1.633
	74	1864	1.864
	97	1697	1.697
	114	1529	1.529
	119	1510	1.51
	100	1758	1.758
	157	1257	1.257
	88	1717	1.717
	88	1833	1.833
	143	1250	1.25
	110	1738	1.738
	121	1593	1.593
	94	1802	1.802
	69	1780	1.78
	121	1535	1.535
	139	1554	1.554
	142	1242	1.242
	100	1564	1.564
	107	1530	1.53
	105	1772	1.772
	88	1883	1.883
	86	1719	1.719
	155	1738	1.738
	105	1625	1.625
	67	1836	1.836
	129	1636	1.636
	125	1316	1.316
	92	1831	1.831
	84	1775	1.775
	106	1559	1.559
	129	1300	1.3
	155	1493	1.493
	130	1466	1.466
	133	1627	1.627
	123	1521	1.521
	128	1583	1.583
	118	1495	1.495
	148	1579	1.579
	112	1552	1.552
	145	1743	1.743
	152	1732	1.732
	123	1756	1.756
	120	1390	1.39
	202	1415	1.415
	154	1336	1.336
	138	1875	1.875
	107	1835	1.835
	158	1781	1.781
	125	1909	1.909
	127	1361	1.361
	115	1746	1.746
	110	1416	1.416
	178	1153	1.153
	187	1329	1.329
	165	1228	1.228
	101	1430	1.43
	233	1257	1.257
	192	1302	1.302
	134	1280	1.28
	232	1184	1.184
	201	1176	1.176
	198	1521	1.521
	250	1752	1.752
	202	1603	1.603
	125	1774	1.774
	145	1595	1.595
	210	1685	1.685
	141	1744	1.744
	144	1660	1.66
	247	1551	1.551
	154	1584	1.584
	220	2189	2.189
	101	1949	1.949
	178	2018	2.018
	172	2027	2.027
	185	2152	2.152
	217	2093	2.093
	173	1485	1.485
	111	2176	2.176
	176	1998	1.998
	190	2118	2.118
	172	1783	1.783
	244	1753	1.753
	138	2382	2.382
	170	1776	1.776
	167	1810	1.81
	215	1551	1.551
	187	1224	1.224
	222	1573	1.573
	183	1260	1.26
	203	1280	1.28
	169	1380	1.38
	225	1252	1.252
	171	1309	1.309
	284	1296	1.296
	195	1386	1.386
	217	1300	1.3
	211	1359	1.359
	358	823	0.823
	261	879	0.879
	389	837	0.837
	307	831	0.831
	396	884	0.884
	170	879	0.879
	159	914	0.914
	245	928	0.928
	207	1820	1.82
	247	1736	1.736
	160	1795	1.795
	383	1258	1.258
	171	1102	1.102
	179	1141	1.141
	173	1216	1.216
	269	1186	1.186
	384	1246	1.246
	324	1172	1.172
	387	1124	1.124
	390	1247	1.247
	195	1106	1.106
	336	1353	1.353
	199	1450	1.45
	175	1455	1.455
	308	1413	1.413
	394	1446	1.446
	213	1472	1.472
	288	1449	1.449
	305	1407	1.407
	283	1515	1.515
	266	1476	1.476
	268	1389	1.389
	332	1432	1.432
	307	1132	1.132
	574	1184	1.184
	309	1298	1.298
	312	1348	1.348
	263	1207	1.207
	469	1175	1.175
	450	1196	1.196
	320	1422	1.422
	190	1377	1.377
	326	1408	1.408
	272	1144	1.144
	379	1339	1.339
	302	1304	1.304
	366	1248	1.248
	255	1447	1.447
	492	1351	1.351
	269	1408	1.408
	378	1426	1.426
	399	1238	1.238
	270	1377	1.377
	376	2007	2.007
	252	1809	1.809
	345	1832	1.832
	355	1704	1.704
	275	1892	1.892
	356	1444	1.444
	280	1472	1.472
	616	1528	1.528
	495	1437	1.437
	253	1504	1.504
	479	1556	1.556
	405	1451	1.451
	628	1464	1.464
	435	1588	1.588
	288	1549	1.549
	575	1234	1.234
	276	1224	1.224
	392	1866	1.866
	457	1710	1.71
	281	2032	2.032
	482	1175	1.175
	399	1272	1.272
	399	1284	1.284
	630	1285	1.285
	455	1225	1.225
	517	1295	1.295
	420	1255	1.255
	419	1262	1.262
	268	1294	1.294
	257	1185	1.185
	623	1237	1.237
	844	1342	1.342
	626	1257	1.257
	488	1272	1.272
	573	1422	1.422
	505	1357	1.357
	598	1314	1.314
	424	1306	1.306
	678	1431	1.431
	409	1363	1.363
	489	1360	1.36
	991	1344	1.344
	329	1401	1.401
	683	1379	1.379
	445	1467	1.467
	409	1342	1.342
	932	1419	1.419
	532	1439	1.439
	537	1387	1.387
	418	1293	1.293
	747	1543	1.543
	659	1625	1.625
	413	1568	1.568
	694	1511	1.511
	769	1458	1.458
	515	1618	1.618
	500	1621	1.621
	888	1557	1.557
	982	1546	1.546
	957	1516	1.516
	551	1534	1.534
	974	1505	1.505
	608	1592	1.592
	627	1651	1.651
	584	1482	1.482
	398	1599	1.599
	618	1465	1.465
	453	1591	1.591
	621	1475	1.475
	611	1598	1.598
	988	1351	1.351
	880	1330	1.33
	910	1270	1.27
	858	1378	1.378
	720	1366	1.366
	459	1346	1.346
	803	1279	1.279
	882	1282	1.282
	468	1305	1.305
	884	1362	1.362
	696	1324	1.324
	644	1298	1.298
	958	1316	1.316
	946	1284	1.284
	1288	1307	1.307
	1091	1188	1.188
	1370	1207	1.207
	853	1333	1.333
	1565	1170	1.17
	845	1219	1.219
	402	1411	1.411
	657	1500	1.5
	631	1430	1.43
	1289	1593	1.593
	738	1493	1.493
	951	1465	1.465
	762	1535	1.535
	690	1404	1.404
	983	1605	1.605
	706	1483	1.483
	666	1534	1.534
	1389	1503	1.503
	947	1368	1.368
	753	1333	1.333
	1512	1392	1.392
	898	1500	1.5
	1070	1553	1.553
	843	1397	1.397
	652	1516	1.516
	716	1353	1.353
	950	1543	1.543
	919	1682	1.682
	674	1562	1.562
	1027	1647	1.647
	838	1659	1.659
	899	1205	1.205
	1220	1288	1.288
	1094	1323	1.323
	1008	1641	1.641
	1294	910	0.91
	1079	1249	1.249
	1025	1211	1.211
	1027	1353	1.353
	1124	1670	1.67
	783	1353	1.353
	1062	1255	1.255
	1099	1358	1.358
	1482	1673	1.673
	661	1579	1.579
	1337	1600	1.6
	1017	1677	1.677
	1970	1598	1.598
	1417	1616	1.616
	1562	2021	2.021
	1782	1639	1.639
	1711	1609	1.609
	1053	1432	1.432
	1393	1686	1.686
	1437	1625	1.625
	2386	1648	1.648
	1255	1725	1.725
	1427	1705	1.705
	1257	1761	1.761
	1044	1989	1.989
	828	1797	1.797
	1181	1718	1.718
	2481	1788	1.788
	1415	1693	1.693
	1576	1748	1.748
	1112	1769	1.769
	1373	1478	1.478
	1304	1463	1.463
	1114	1492	1.492
	1711	1526	1.526
	1124	1237	1.237
	1573	1547	1.547
	1015	1508	1.508
	1083	1472	1.472
	1845	1448	1.448
	1342	1531	1.531
	1510	1545	1.545
	1051	1475	1.475
	2200	1320	1.32
	2193	1437	1.437
	2111	1527	1.527
	1086	1519	1.519
	1231	1615	1.615
	1956	1515	1.515
	1729	1406	1.406
	1124	1500	1.5
	2215	1760	1.76
	1943	2175	2.175
	2395	1750	1.75
	3284	1218	1.218
	1952	1182	1.182
	2291	1288	1.288
	1074	1714	1.714
	1884	1734	1.734
	1703	1779	1.779
	1600	1809	1.809
	2476	1630	1.63
	2310	1677	1.677
	2029	1272	1.272
	1909	1312	1.312
	2093	1257	1.257
	1642	2214	2.214
	1838	2283	2.283
	1907	1733	1.733
	3029	1643	1.643
	3034	1701	1.701
	2378	1523	1.523
	1784	1166	1.166
	3399	1504	1.504
	1720	1594	1.594
	2047	2606	2.606
	2149	1539	1.539
	2287	1217	1.217
	1976	1933	1.933
	2025	1561	1.561
	2113	1197	1.197
	2916	1641	1.641
	1902	1363	1.363
	1664	1325	1.325
	2339	1591	1.591
	1704	1317	1.317
	2792	1346	1.346
	3040	1427	1.427
	2087	1651	1.651
	3753	2327	2.327
	2390	1618	1.618
	1427	2304	2.304
	1809	1944	1.944
	2992	1286	1.286
	2913	1375	1.375
	3666	1297	1.297
	2972	1365	1.365
	1683	1719	1.719
	3391	1675	1.675
	3327	1696	1.696
	2056	2334	2.334
	4898	1550	1.55
	2787	1985	1.985
	1799	2257	2.257
	4991	1174	1.174
	3945	1224	1.224
	3407	1212	1.212
	2564	1583	1.583
	2173	2004	2.004
	3784	2161	2.161
	2738	1598	1.598
	3259	1571	1.571
	3480	1278	1.278
	2659	1243	1.243
	3220	1199	1.199
	2927	1226	1.226
	3349	1262	1.262
	2768	1538	1.538
	3356	1527	1.527
	1834	1970	1.97
	2583	1250	1.25
	3090	2298	2.298
	4022	1225	1.225
	4195	1199	1.199
	3828	1920	1.92
	3169	1279	1.279
	3560	1281	1.281
	3949	1206	1.206
	3405	1584	1.584
	2727	1908	1.908
	3186	1214	1.214
	2897	1929	1.929
	2679	1625	1.625
	5012	1256	1.256
	3325	1217	1.217
	5798	1618	1.618
	5044	1994	1.994
	5749	2333	2.333
	3278	2735	2.735
	2082	1303	1.303
	2710	1939	1.939
	4842	1277	1.277
	3756	1558	1.558
	4043	1588	1.588
	3744	1958	1.958
	3414	1251	1.251
	3986	1642	1.642
	3995	1290	1.29
	4421	1992	1.992
	2992	1617	1.617
	3112	2654	2.654
	4915	1709	1.709
	4627	989	0.989
	4970	1054	1.054
	4121	1658	1.658
	3987	1091	1.091
	3971	1387	1.387
	4374	1064	1.064
	4242	1977	1.977
	5828	1943	1.943
	4325	1351	1.351
	6002	2033	2.033
	4783	1736	1.736
	5959	1758	1.758
	4834	1719	1.719
	6295	1706	1.706
	4139	1001	1.001
	3562	1061	1.061
	4303	1412	1.412
	7611	1980	1.98
	4059	2004	2.004
	5484	2726	2.726
	4805	1436	1.436
	2858	2455	2.455
	4384	1024	1.024
	4387	1031	1.031
	4958	1417	1.417
	4274	1811	1.811
	4614	1732	1.732
	8958	1757	1.757
	5528	2160	2.16
	4355	1794	1.794
	8328	1724	1.724
	6906	2816	2.816
	7375	1734	1.734
	5993	2101	2.101
	5223	1417	1.417
	9764	1408	1.408
	5250	1801	1.801
	5242	2452	2.452
	5025	2506	2.506
	4931	967	0.967
	9640	1707	1.707
	6678	2127	2.127
	5037	1311	1.311
	6728	1319	1.319
	7276	2458	2.458
	4897	635	0.635
	8547	1723	1.723
	6289	2852	2.852
	6587	1732	1.732
	7833	1805	1.805
	5492	2228	2.228
	7089	1444	1.444
	6620	1416	1.416
	7174	1823	1.823
	8113	2535	2.535
	7471	1787	1.787
	8072	2214	2.214
	6998	1755	1.755
	8018	1747	1.747
	9862	2019	2.019
	5383	2427	2.427
	7832	1719	1.719
	7882	1288	1.288
	9029	1659	1.659
	7202	1737	1.737
	10370	1711	1.711
	7233	1673	1.673
	7597	1335	1.335
	9373	1315	1.315
	8998	1870	1.87
	8420	1514	1.514
	6849	1855	1.855
	6516	1487	1.487
	7971	2174	2.174
	6983	1821	1.821
	6768	1531	1.531
	9744	1803	1.803
	6842	1880	1.88
	8796	2209	2.209
	7161	3018	3.018
	7685	1583	1.583
	12762	1986	1.986
	12645	1944	1.944
	12655	2319	2.319
	11478	1637	1.637
	6745	1934	1.934
	12615	1919	1.919
	6459	1953	1.953
	8304	3050	3.05
	9856	2075	2.075
	15616	2052	2.052
	7459	2451	2.451
	10121	1659	1.659
	11344	1646	1.646
	10048	1305	1.305
	11899	2067	2.067
	10010	2025	2.025
	8060	1560	1.56
	9658	2014	2.014
	12281	1925	1.925
	11300	1723	1.723
	14989	2354	2.354
	11660	1624	1.624
	6664	1688	1.688
	10955	1937	1.937
	10126	1945	1.945
	12262	1954	1.954
	12673	2408	2.408
	10596	1967	1.967
	10749	2046	2.046
	10436	1613	1.613
	10813	1572	1.572
	11823	2389	2.389
	15577	2083	2.083
	10205	1642	1.642
	10524	2107	2.107
	10025	1658	1.658
	10596	3180	3.18
	9841	2796	2.796
	11243	2029	2.029
	10441	1548	1.548
	11696	2452	2.452
	12065	2005	2.005
	17593	2421	2.421
	14642	2016	2.016
	14483	2504	2.504
	11435	1963	1.963
	12382	1980	1.98
	14096	2704	2.704
	13481	2030	2.03
	23141	2063	2.063
	11357	1655	1.655
	12825	1666	1.666
	15907	1588	1.588
	14973	2590	2.59
	18026	1980	1.98
	12337	2095	2.095
	12453	2070	2.07
	11895	1624	1.624
	11326	2269	2.269
	16074	2648	2.648
	21252	2713	2.713
	22082	1891	1.891
	22268	2213	2.213
	21006	2277	2.277
	13965	2741	2.741
	20093	2627	2.627
	12316	1901	1.901
	18749	1801	1.801
	18071	2194	2.194
	24443	2523	2.523
	19865	2248	2.248
	22117	2572	2.572
	17324	2256	2.256
	10086	1861	1.861
	19524	2273	2.273
	19265	2564	2.564
	23748	2862	2.862
	17601	1799	1.799
	19114	2195	2.195
	23183	2204	2.204
	24004	2616	2.616
	24174	2557	2.557
	16618	2537	2.537
	16303	2171	2.171
	18766	2139	2.139
	17505	2213	2.213
	17217	2190	2.19
	19580	2446	2.446
	18584	2528	2.528
	24203	2549	2.549
	16225	1981	1.981
	22938	3272	3.272
	18462	2559	2.559
	24288	2539	2.539
	17516	2015	2.015
	16734	2025	2.025
	19591	2247	2.247
	17338	1681	1.681
	23477	3231	3.231
	23964	2798	2.798
	24052	3148	3.148
	16111	2259	2.259
	23695	2727	2.727
	23060	2666	2.666
	20969	2002	2.002
	26599	2612	2.612
	21989	2653	2.653
	31547	3118	3.118
	33093	2555	2.555
	19255	2047	2.047
	21615	2395	2.395
	32336	2333	2.333
	28451	2384	2.384
	26478	2365	2.365
	26232	2056	2.056
	30810	2379	2.379
	35349	3327	3.327
	31176	2718	2.718
	29116	2055	2.055
	34674	2410	2.41
	31644	2251	2.251
	28721	2982	2.982
	34484	2592	2.592
	28874	1954	1.954
	31922	2627	2.627
	30266	1856	1.856
	29461	2586	2.586
	35212	3157	3.157
	31295	2153	2.153
	37291	2575	2.575
	27388	2676	2.676
	28454	2288	2.288
	31510	2692	2.692
	37344	2378	2.378
	26420	2708	2.708
	39442	3428	3.428
	26192	2147	2.147
	32509	2410	2.41
	25436	2768	2.768
	31321	2165	2.165
	30546	2964	2.964
	30425	2582	2.582
	35973	2893	2.893
	32263	2975	2.975
	30547	2629	2.629
	37778	2940	2.94
	30977	2677	2.677
	36219	2603	2.603
	25153	2697	2.697
	33774	3985	3.985
	27825	2269	2.269
	25594	2968	2.968
	28500	2280	2.28
	32002	2613	2.613
	38458	3263	3.263
	39869	3004	3.004
	33661	3049	3.049
	33994	3018	3.018
	40274	2092	2.092
	45116	3281	3.281
	43175	2399	2.399
	42417	2608	2.608
	33675	3688	3.688
	60067	3240	3.24
	50046	3524	3.524
	49058	2916	2.916
	40966	2660	2.66
	40411	2066	2.066
	43930	2481	2.481
	58962	3461	3.461
	49924	2354	2.354
	43210	3806	3.806
	53059	3779	3.779
	54255	3278	3.278
	56308	3013	3.013
	51850	2992	2.992
	47670	2042	2.042
	55136	3140	3.14
	62662	3380	3.38
	43403	2859	2.859
	60098	3874	3.874
	51745	3897	3.897
	62715	4029	4.029
	54641	2770	2.77
	48840	3266	3.266
	53189	3806	3.806
	51586	3696	3.696
	59925	4044	4.044
	52499	3444	3.444
	56071	4060	4.06
	56443	4251	4.251
	47107	3265	3.265
	56641	3816	3.816
	41268	3107	3.107
	50326	4031	4.031
	56687	3661	3.661
	58565	4790	4.79
	40640	2941	2.941
	61517	3964	3.964
	45827	4333	4.333
	56365	3818	3.818
	50618	3776	3.776
	62884	4102	4.102
	61148	4764	4.764
	53577	4162	4.162
	61736	4371	4.371
	47364	4381	4.381
	56064	4741	4.741
	65361	4631	4.631
	68897	4109	4.109
	67507	4956	4.956
	77410	4967	4.967
	64233	4240	4.24
	77170	4758	4.758
	68192	4420	4.42
	65047	4406	4.406
	69923	4163	4.163
	63306	3400	3.4
	91430	5533	5.533
	65274	4063	4.063
	86940	5947	5.947
	70789	5140	5.14
	99956	5449	5.449
	74436	4299	4.299
	71392	4408	4.408
	77091	4987	4.987
	64197	4892	4.892
	83140	4814	4.814
	77714	4847	4.847
	85966	5171	5.171
	68516	3743	3.743
	77871	4366	4.366
	89502	5575	5.575
	74757	4097	4.097
	80894	4525	4.525
	99310	6056	6.056
	82001	5112	5.112
	92221	5383	5.383
	95297	6072	6.072
	63255	4210	4.21
	72297	4046	4.046
	79917	3738	3.738
	79524	4505	4.505
	75038	4109	4.109
	81207	3724	3.724
	80786	3745	3.745
	98332	5209	5.209
	93057	4678	4.678
	93697	4397	4.397
	68769	3648	3.648
	76894	3699	3.699
	86506	5050	5.05
	80908	4240	4.24
	65439	3168	3.168
	88721	4313	4.313
	90908	3256	3.256
	88482	3290	3.29
	99864	5259	5.259

## Sheet: POST 100 Clients (2)
	POST
	Payload Length (bytes)	Response Time (ms)	Response Time (sec)
	13	841	0.841
	14	429	0.429
	18	692	0.692
	10	486	0.486
	16	822	0.822
	18	813	0.813
	20	818	0.818
	15	854	0.854
	13	750	0.75
	18	831	0.831
	11	766	0.766
	22	655	0.655
	12	841	0.841
	13	857	0.857
	16	864	0.864
	23	916	0.916
	10	902	0.902
	23	872	0.872
	23	934	0.934
	16	829	0.829
	20	1126	1.126
	21	1135	1.135
	20	851	0.851
	10	1160	1.16
	10	1154	1.154
	13	1201	1.201
	12	919	0.919
	11	1055	1.055
	23	932	0.932
	18	1013	1.013
	12	942	0.942
	11	1172	1.172
	13	1055	1.055
	19	906	0.906
	13	1009	1.009
	14	886	0.886
	10	1308	1.308
	10	1121	1.121
	11	1229	1.229
	10	1164	1.164
	10	1118	1.118
	14	1106	1.106
	18	1368	1.368
	12	1143	1.143
	24	1134	1.134
	24	1418	1.418
	11	1088	1.088
	21	1147	1.147
	10	1111	1.111
	10	1105	1.105
	16	1101	1.101
	12	1234	1.234
	17	1239	1.239
	15	1179	1.179
	15	1160	1.16
	15	1189	1.189
	15	1374	1.374
	19	917	0.917
	10	1175	1.175
	22	1220	1.22
	10	1414	1.414
	12	1585	1.585
	10	1660	1.66
	20	1580	1.58
	11	1558	1.558
	17	1520	1.52
	19	1653	1.653
	13	1615	1.615
	12	1643	1.643
	21	1303	1.303
	17	1626	1.626
	21	1461	1.461
	16	1633	1.633
	22	1459	1.459
	24	1446	1.446
	16	1746	1.746
	13	1733	1.733
	19	1867	1.867
	13	1748	1.748
	14	1824	1.824
	24	1735	1.735
	22	1878	1.878
	12	1998	1.998
	11	1872	1.872
	18	1846	1.846
	12	1883	1.883
	11	1915	1.915
	19	1639	1.639
	20	1540	1.54
	10	1589	1.589
	20	1670	1.67
	17	2306	2.306
	13	2393	2.393
	16	2328	2.328
	20	2402	2.402
	10	2385	2.385
	23	2263	2.263
	20	2414	2.414
	10	2377	2.377
	11	2169	2.169
	57	2416	2.416
	48	2450	2.45
	26	2185	2.185
	34	2196	2.196
	58	2163	2.163
	43	2447	2.447
	38	2445	2.445
	55	2289	2.289
	61	2222	2.222
	60	2596	2.596
	49	2294	2.294
	42	2513	2.513
	59	2314	2.314
	30	2309	2.309
	38	2586	2.586
	35	2305	2.305
	54	2575	2.575
	43	2142	2.142
	28	2176	2.176
	41	2135	2.135
	38	2212	2.212
	56	2069	2.069
	46	2080	2.08
	30	1993	1.993
	29	2128	2.128
	60	2221	2.221
	37	1968	1.968
	33	2407	2.407
	42	2452	2.452
	28	2169	2.169
	38	2422	2.422
	36	2325	2.325
	49	2449	2.449
	34	2523	2.523
	34	2750	2.75
	53	2625	2.625
	62	2677	2.677
	58	2623	2.623
	48	2226	2.226
	35	2543	2.543
	42	2300	2.3
	44	2591	2.591
	51	2665	2.665
	27	2653	2.653
	26	2696	2.696
	35	2587	2.587
	37	2825	2.825
	30	2641	2.641
	27	2216	2.216
	34	2411	2.411
	33	2431	2.431
	44	2964	2.964
	50	3120	3.12
	41	3211	3.211
	34	2951	2.951
	48	2945	2.945
	38	3133	3.133
	36	2990	2.99
	59	3075	3.075
	28	3038	3.038
	27	3302	3.302
	36	2880	2.88
	29	2715	2.715
	41	2749	2.749
	34	2696	2.696
	58	2767	2.767
	29	2510	2.51
	60	2592	2.592
	44	2671	2.671
	55	2791	2.791
	53	2855	2.855
	49	3190	3.19
	25	3053	3.053
	59	3126	3.126
	39	3067	3.067
	53	2929	2.929
	53	3088	3.088
	30	3175	3.175
	60	3163	3.163
	52	2827	2.827
	25	2981	2.981
	48	2946	2.946
	39	2988	2.988
	55	3097	3.097
	32	2472	2.472
	54	2974	2.974
	37	2824	2.824
	46	2653	2.653
	53	3401	3.401
	29	2895	2.895
	32	2867	2.867
	54	2960	2.96
	25	2879	2.879
	40	3097	3.097
	63	2058	2.058
	77	2135	2.135
	112	2255	2.255
	102	2143	2.143
	27	3085	3.085
	40	3659	3.659
	146	2232	2.232
	138	2253	2.253
	33	2973	2.973
	39	3493	3.493
	46	2893	2.893
	97	2358	2.358
	141	2486	2.486
	87	2624	2.624
	143	2383	2.383
	136	2594	2.594
	146	2713	2.713
	104	2060	2.06
	102	2571	2.571
	68	2786	2.786
	92	2765	2.765
	103	2678	2.678
	86	2787	2.787
	116	2655	2.655
	63	2848	2.848
	92	2646	2.646
	64	2728	2.728
	102	2528	2.528
	100	2522	2.522
	46	3491	3.491
	121	3147	3.147
	120	3155	3.155
	65	3203	3.203
	69	2968	2.968
	74	3031	3.031
	74	2447	2.447
	147	2712	2.712
	146	2690	2.69
	75	1973	1.973
	65	2520	2.52
	93	2487	2.487
	75	2458	2.458
	103	2635	2.635
	118	2563	2.563
	104	2523	2.523
	82	2255	2.255
	128	3019	3.019
	86	3075	3.075
	156	2880	2.88
	94	2920	2.92
	69	2973	2.973
	94	2911	2.911
	120	3005	3.005
	140	2754	2.754
	90	2525	2.525
	95	2485	2.485
	80	1851	1.851
	146	1986	1.986
	64	2571	2.571
	86	2489	2.489
	96	2480	2.48
	128	2616	2.616
	75	2981	2.981
	140	2780	2.78
	155	2988	2.988
	64	2960	2.96
	98	2428	2.428
	155	2241	2.241
	106	2438	2.438
	89	2539	2.539
	92	2456	2.456
	114	2531	2.531
	72	2621	2.621
	112	2591	2.591
	98	2696	2.696
	103	2433	2.433
	157	2857	2.857
	157	2842	2.842
	145	2440	2.44
	94	2748	2.748
	69	2923	2.923
	83	2892	2.892
	70	2903	2.903
	143	2947	2.947
	108	2801	2.801
	74	2712	2.712
	96	2728	2.728
	78	2812	2.812
	109	2706	2.706
	132	2787	2.787
	115	2836	2.836
	72	2796	2.796
	113	2856	2.856
	112	2487	2.487
	296	2345	2.345
	67	2567	2.567
	257	2393	2.393
	67	2512	2.512
	91	2537	2.537
	277	2412	2.412
	270	1765	1.765
	262	2381	2.381
	139	2868	2.868
	64	3006	3.006
	114	2738	2.738
	300	2032	2.032
	273	2192	2.192
	75	2749	2.749
	285	2698	2.698
	89	2714	2.714
	260	2299	2.299
	209	2354	2.354
	250	2324	2.324
	227	2232	2.232
	367	2253	2.253
	238	2301	2.301
	252	2205	2.205
	291	2255	2.255
	257	2223	2.223
	291	2238	2.238
	266	2332	2.332
	91	2642	2.642
	104	2728	2.728
	330	2601	2.601
	107	2631	2.631
	168	2671	2.671
	199	2329	2.329
	165	2356	2.356
	189	2348	2.348
	210	2402	2.402
	276	2326	2.326
	270	2513	2.513
	392	2689	2.689
	193	2679	2.679
	72	2811	2.811
	158	2617	2.617
	265	2382	2.382
	195	2315	2.315
	188	2895	2.895
	337	2908	2.908
	256	2276	2.276
	392	2900	2.9
	321	2542	2.542
	237	3087	3.087
	246	3414	3.414
	250	3071	3.071
	224	2498	2.498
	224	2603	2.603
	200	2571	2.571
	182	2600	2.6
	282	2539	2.539
	193	3121	3.121
	237	2585	2.585
	190	2568	2.568
	174	2722	2.722
	210	2696	2.696
	169	2081	2.081
	291	2971	2.971
	229	2870	2.87
	218	2378	2.378
	383	2922	2.922
	280	2851	2.851
	366	2788	2.788
	300	2828	2.828
	180	2577	2.577
	179	2139	2.139
	212	2567	2.567
	352	2497	2.497
	209	2492	2.492
	188	2182	2.182
	233	2050	2.05
	163	2625	2.625
	230	2086	2.086
	357	2958	2.958
	376	2471	2.471
	235	2820	2.82
	263	2894	2.894
	261	2872	2.872
	219	2844	2.844
	197	3299	3.299
	168	2606	2.606
	167	2634	2.634
	195	2550	2.55
	165	2535	2.535
	349	2533	2.533
	168	2131	2.131
	170	2617	2.617
	338	2609	2.609
	518	2267	2.267
	459	2304	2.304
	277	2550	2.55
	345	2779	2.779
	228	2771	2.771
	225	2886	2.886
	241	2899	2.899
	224	2932	2.932
	233	3181	3.181
	268	2669	2.669
	197	2798	2.798
	417	2730	2.73
	417	2703	2.703
	640	2651	2.651
	529	2771	2.771
	702	2605	2.605
	743	2638	2.638
	228	2892	2.892
	279	2858	2.858
	993	2720	2.72
	180	2952	2.952
	172	3306	3.306
	197	2832	2.832
	165	2679	2.679
	632	2577	2.577
	738	2706	2.706
	267	2760	2.76
	231	3049	3.049
	419	2963	2.963
	732	3023	3.023
	447	3219	3.219
	402	2718	2.718
	767	2735	2.735
	299	2711	2.711
	814	2637	2.637
	444	3015	3.015
	841	2923	2.923
	575	3222	3.222
	593	3012	3.012
	948	2679	2.679
	815	3039	3.039
	673	2224	2.224
	462	2324	2.324
	703	3767	3.767
	587	3575	3.575
	613	2529	2.529
	840	2302	2.302
	511	2502	2.502
	454	2462	2.462
	634	2545	2.545
	440	2580	2.58
	830	2510	2.51
	887	2493	2.493
	470	2562	2.562
	630	2998	2.998
	417	2976	2.976
	601	2990	2.99
	901	2717	2.717
	877	3007	3.007
	600	2806	2.806
	904	2876	2.876
	439	2935	2.935
	492	2965	2.965
	573	2974	2.974
	422	2554	2.554
	474	2817	2.817
	459	2889	2.889
	941	2918	2.918
	703	3263	3.263
	647	3366	3.366
	879	3338	3.338
	591	2871	2.871
	957	2779	2.779
	400	2809	2.809
	470	2735	2.735
	840	2866	2.866
	807	2903	2.903
	983	2298	2.298
	532	2728	2.728
	512	2710	2.71
	540	2810	2.81
	965	4032	4.032
	403	2341	2.341
	730	2387	2.387
	994	2382	2.382
	825	4613	4.613
	457	3187	3.187
	828	2660	2.66
	755	2846	2.846
	958	2862	2.862
	584	2932	2.932
	412	2768	2.768
	704	2781	2.781
	696	2747	2.747
	763	2900	2.9
	410	2815	2.815
	595	2794	2.794
	713	2785	2.785
	561	2891	2.891
	809	2914	2.914
	407	2653	2.653
	1359	2635	2.635
	1686	2537	2.537
	1512	2683	2.683
	617	2628	2.628
	1416	3214	3.214
	856	4228	4.228
	818	2581	2.581
	407	2772	2.772
	814	2725	2.725
	450	2644	2.644
	1309	2710	2.71
	2230	2682	2.682
	426	2770	2.77
	668	2651	2.651
	877	4331	4.331
	569	3317	3.317
	2241	3190	3.19
	703	3192	3.192
	470	3007	3.007
	2138	3106	3.106
	1749	3065	3.065
	2228	2776	2.776
	2117	2802	2.802
	1810	2754	2.754
	1027	3073	3.073
	929	4195	4.195
	1694	2665	2.665
	545	4685	4.685
	1757	2599	2.599
	1241	2624	2.624
	1514	2669	2.669
	1020	3176	3.176
	1886	2737	2.737
	1422	2603	2.603
	890	3127	3.127
	1471	3142	3.142
	582	4290	4.29
	1191	3014	3.014
	1077	3042	3.042
	1257	3024	3.024
	2122	3095	3.095
	1448	2948	2.948
	1051	4002	4.002
	2412	3002	3.002
	2286	3074	3.074
	1985	3066	3.066
	1392	3031	3.031
	1328	3886	3.886
	1787	2788	2.788
	813	4214	4.214
	1844	2713	2.713
	1911	2753	2.753
	1990	2673	2.673
	1476	2451	2.451
	1430	2769	2.769
	1637	2718	2.718
	2138	2730	2.73
	1477	2741	2.741
	1754	2669	2.669
	2238	2643	2.643
	1259	2734	2.734
	1402	2810	2.81
	1405	2635	2.635
	1907	3545	3.545
	1020	2621	2.621
	1587	2681	2.681
	1374	3560	3.56
	1621	2918	2.918
	1279	2947	2.947
	1725	3009	3.009
	1455	2844	2.844
	1609	2267	2.267
	1158	4506	4.506
	2290	2341	2.341
	1033	3294	3.294
	2171	2877	2.877
	1509	2944	2.944
	1428	4239	4.239
	2094	2316	2.316
	2836	2452	2.452
	1729	2541	2.541
	1751	2481	2.481
	1269	2746	2.746
	1360	2725	2.725
	1655	2713	2.713
	1655	2738	2.738
	1108	2699	2.699
	2133	2701	2.701
	1117	2565	2.565
	1852	4027	4.027
	1910	4516	4.516
	4487	2585	2.585
	2541	2575	2.575
	1346	2626	2.626
	1074	2614	2.614
	1002	2594	2.594
	1709	2745	2.745
	2505	3951	3.951
	1738	4315	4.315
	2031	4655	4.655
	1106	2572	2.572
	2195	5641	5.641
	1470	2176	2.176
	1330	4125	4.125
	3422	2483	2.483
	1133	2558	2.558
	3396	2511	2.511
	1454	2599	2.599
	4020	2528	2.528
	3547	3439	3.439
	1254	4551	4.551
	3588	2222	2.222
	1451	4384	4.384
	1505	3778	3.778
	4618	2580	2.58
	1454	3788	3.788
	1618	3522	3.522
	2987	2526	2.526
	2609	2554	2.554
	2211	3781	3.781
	1251	3738	3.738
	3919	3237	3.237
	3694	2243	2.243
	3795	2580	2.58
	4945	2573	2.573
	1699	4138	4.138
	3138	2565	2.565
	3086	2459	2.459
	3686	2491	2.491
	2565	2175	2.175
	3321	4001	4.001
	4284	2094	2.094
	3323	2126	2.126
	3787	2114	2.114
	2590	2435	2.435
	1011	3953	3.953
	3674	2410	2.41
	3222	2602	2.602
	3876	3612	3.612
	1503	3959	3.959
	4951	2335	2.335
	1625	6384	6.384
	4571	3227	3.227
	4314	2384	2.384
	3248	2434	2.434
	3852	3950	3.95
	4843	4475	4.475
	3876	3975	3.975
	2925	2279	2.279
	4029	2292	2.292
	2992	2304	2.304
	4641	3926	3.926
	3513	2351	2.351
	5476	4262	4.262
	4512	2362	2.362
	3219	4296	4.296
	3249	2332	2.332
	3737	3489	3.489
	2719	2235	2.235
	4747	2274	2.274
	2853	2219	2.219
	2754	1950	1.95
	2641	2254	2.254
	2769	3871	3.871
	2180	6003	6.003
	4891	5133	5.133
	1636	3479	3.479
	4946	2324	2.324
	3846	2283	2.283
	2587	2301	2.301
	2964	3856	3.856
	1838	4619	4.619
	2953	3913	3.913
	3777	3848	3.848
	3432	2255	2.255
	3887	3566	3.566
	2723	3592	3.592
	3907	2315	2.315
	3018	3773	3.773
	3099	3935	3.935
	3988	1972	1.972
	5108	3723	3.723
	3533	3689	3.689
	2945	2984	2.984
	3770	3957	3.957
	5978	4959	4.959
	2946	2324	2.324
	5956	4095	4.095
	2884	3754	3.754
	5978	5357	5.357
	3236	3425	3.425
	3732	4148	4.148
	2965	2731	2.731
	2716	5041	5.041
	3290	2014	2.014
	5370	5685	5.685
	2977	3062	3.062
	3352	3055	3.055
	3048	2999	2.999
	5468	4651	4.651
	3887	2671	2.671
	9839	2648	2.648
	7017	2690	2.69
	3078	4442	4.442
	4405	3406	3.406
	4996	3354	3.354
	2994	4491	4.491
	3895	1548	1.548
	2515	2495	2.495
	4739	2485	2.485
	11128	3938	3.938
	5741	3582	3.582
	8225	2124	2.124
	5286	4567	4.567
	5650	4243	4.243
	8801	4219	4.219
	6031	4596	4.596
	12447	3573	3.573
	11077	3941	3.941
	10309	3592	3.592
	9427	3680	3.68
	10501	3337	3.337
	9041	3325	3.325
	5575	6239	6.239
	9710	2267	2.267
	5906	3608	3.608
	2961	2328	2.328
	9599	3736	3.736
	8484	3334	3.334
	11717	3371	3.371
	6822	2017	2.017
	11415	3327	3.327
	7105	2036	2.036
	6653	2972	2.972
	11975	3756	3.756
	4424	5120	5.12
	11795	5068	5.068
	12655	3155	3.155
	11542	2950	2.95
	14278	4618	4.618
	11832	2935	2.935
	11438	4322	4.322
	7013	1904	1.904
	12638	4267	4.267
	3856	2968	2.968
	9493	5577	5.577
	7164	2958	2.958
	11680	4554	4.554
	12581	3294	3.294
	11837	4228	4.228
	13726	3204	3.204
	7312	2173	2.173
	13312	4580	4.58
	7110	2209	2.209
	7987	4596	4.596
	10359	3261	3.261
	11543	4636	4.636
	14209	3581	3.581
	8764	3275	3.275
	10230	4239	4.239
	10040	4204	4.204
	13398	3257	3.257
	14469	5612	5.612
	9278	3164	3.164
	14146	5967	5.967
	12102	4565	4.565
	8924	4587	4.587
	8631	4086	4.086
	9074	3046	3.046
	12183	3027	3.027
	14337	5759	5.759
	11681	4080	4.08
	9471	3056	3.056
	10834	4138	4.138
	10180	4344	4.344
	12725	4388	4.388
	12332	3345	3.345
	11235	3665	3.665
	9005	3360	3.36
	14982	5751	5.751
	11623	5030	5.03
	13760	4488	4.488
	10115	4988	4.988
	6504	2848	2.848
	10557	4081	4.081
	6708	2830	2.83
	10580	4475	4.475
	14126	5925	5.925
	8502	2939	2.939
	10621	5246	5.246
	6505	3344	3.344
	14988	4913	4.913
	7371	3354	3.354
	15587	4180	4.18
	9178	4585	4.585
	7457	4162	4.162
	7610	4601	4.601
	10659	5388	5.388
	12084	5371	5.371
	14118	4999	4.999
	13318	5996	5.996
	7735	3325	3.325
	6720	2646	2.646
	13310	6291	6.291
	12727	4319	4.319
	6754	4337	4.337
	7394	4304	4.304
	13249	4943	4.943
	11863	4108	4.108
	10237	4680	4.68
	16126	4076	4.076
	14677	4708	4.708
	12512	3686	3.686
	13338	4098	4.098
	10702	5009	5.009
	7387	3271	3.271
	11754	4125	4.125
	16778	4582	4.582
	17433	4073	4.073
	15979	2627	2.627
	17395	4551	4.551
	17933	4572	4.572
	19116	2873	2.873
	21947	4566	4.566
	18377	4933	4.933
	15142	5785	5.785
	16919	3117	3.117
	23870	4991	4.991
	19133	4512	4.512
	20486	4539	4.539
	18341	3342	3.342
	16965	3732	3.732
	21337	3373	3.373
	25033	4584	4.584
	16234	3421	3.421
	17635	4567	4.567
	19700	2783	2.783
	26526	5261	5.261
	18473	4751	4.751
	31640	6191	6.191
	19351	3276	3.276
	23450	4503	4.503
	16988	3248	3.248
	18473	3289	3.289
	23761	4371	4.371
	26138	6613	6.613
	26178	4268	4.268
	16933	4341	4.341
	27516	5729	5.729
	27703	4733	4.733
	29303	5972	5.972
	18744	3056	3.056
	28619	5672	5.672
	30481	7300	7.3
	24478	5686	5.686
	33020	5136	5.136
	23549	5994	5.994
	17814	2988	2.988
	16511	4292	4.292
	18812	3755	3.755
	22936	5064	5.064
	18692	5042	5.042
	34830	5974	5.974
	18617	4934	4.934
	35764	5697	5.697
	32490	6643	6.643
	19471	4482	4.482
	20547	5532	5.532
	16778	4033	4.033
	35746	6402	6.402
	23599	5212	5.212
	28633	7245	7.245
	19071	3935	3.935
	31359	5737	5.737
	31572	5767	5.767
	32034	5959	5.959
	35599	6973	6.973
	30013	7675	7.675
	32161	7287	7.287
	37555	6477	6.477
	16030	3965	3.965
	33746	6452	6.452
	34257	6434	6.434
	31236	6375	6.375
	23126	5719	5.719
	18652	4756	4.756
	18683	5034	5.034
	16537	5099	5.099
	19093	4732	4.732
	35074	7964	7.964
	32672	5957	5.957
	22260	5025	5.025
	32821	7514	7.514
	21860	5118	5.118
	33988	6384	6.384
	30016	5899	5.899
	33173	7112	7.112
	38928	7911	7.911
	28226	5769	5.769
	30249	7881	7.881
	33610	6677	6.677
	32516	5717	5.717
	33338	7012	7.012
	37895	6977	6.977
	27431	6543	6.543
	30654	5770	5.77
	30745	6094	6.094
	31348	9028	9.028
	29791	5973	5.973
	29908	6799	6.799
	18246	5217	5.217
	33303	6791	6.791
	29040	7188	7.188
	42333	6331	6.331
	28392	6405	6.405
	29149	7160	7.16
	28426	6723	6.723
	43534	6025	6.025
	42783	6532	6.532
	50670	6514	6.514
	25048	7340	7.34
	42491	5151	5.151
	40575	3526	3.526
	41817	3561	3.561
	47084	4598	4.598
	48578	4011	4.011
	44333	6967	6.967
	41182	2960	2.96
	47081	6721	6.721
	48524	5305	5.305
	47683	6876	6.876
	51185	4491	4.491
	46643	5041	5.041
	42888	5508	5.508
	41887	4339	4.339
	40650	4208	4.208
	40183	3225	3.225
	54846	6991	6.991
	56292	7700	7.7
	54384	5358	5.358
	55487	7250	7.25
	58899	6274	6.274
	43619	5088	5.088
	44599	4471	4.471
	68779	8087	8.087
	60087	6559	6.559
	48355	3763	3.763
	54877	5148	5.148
	42266	3754	3.754
	43519	4304	4.304
	52695	4629	4.629
	49700	4683	4.683
	56781	6496	6.496
	50999	5613	5.613
	56202	7018	7.018
	47406	7196	7.196
	53104	6545	6.545
	50438	5006	5.006
	71848	8960	8.96
	66430	6007	6.007
	64225	7080	7.08
	59860	6142	6.142
	65669	6165	6.165
	40647	3946	3.946
	66629	7601	7.601
	66131	6000	6
	49111	5704	5.704
	61284	8641	8.641
	49704	4773	4.773
	70745	7535	7.535
	77591	9436	9.436
	56560	6300	6.3
	53740	6330	6.33
	81277	9116	9.116
	74688	8850	8.85
	71681	7369	7.369
	65843	4721	4.721
	76263	7419	7.419
	66275	4868	4.868
	86707	7890	7.89
	74659	6601	6.601
	61556	4783	4.783
	68687	6722	6.722
	67227	4943	4.943
	93092	9437	9.437
	50762	4740	4.74
	77357	9790	9.79
	85569	10077	10.077
	85713	7230	7.23
	67643	7458	7.458
	84117	10039	10.039
	68738	6146	6.146
	78229	7640	7.64
	80794	9109	9.109
	95081	9001	9.001
	73783	7101	7.101
	77622	7142	7.142
	86749	6113	6.113
	86781	11139	11.139
	96548	6967	6.967
	99519	10577	10.577
	88575	6781	6.781
	80590	6509	6.509
	81638	6269	6.269
	89550	9512	9.512
	79882	8356	8.356
	91884	11134	11.134
	77984	6481	6.481
	94244	11248	11.248
	97815	7982	7.982
	87899	7683	7.683
	83501	6437	6.437
	94033	10182	10.182
	94358	7277	7.277
	93337	6740	6.74
	83515	6869	6.869
	75211	5969	5.969

[truncated: 6 more sheets: POST 25 Clients, GET 25 Clients, GET 50 Clients, POST 50 Clients, POST 100 Clients, GET 100 Clients]
